# Supplementary material for: Identification of novel genes whose expression in adipose tissue affects body fat mass and distribution: an RNA-Seq and Mendelian Randomization study
Source: Eur J Hum Genet. 2022 Aug 11;32(9):1127–35. doi: 10.1038/s41431-022-01161-3 (PMC11369295; doi:10.1038/s41431-022-01161-3)
Supplement: Supplementary file 2 — Supplementary Table 5 [file 41431_2022_1161_MOESM2_ESM.xlsx]

## Sheet: Sheet1
	Gene information							Gene expression analysis			Mendelian Randomization analysis			Replication analysis
	Ensembl	Gene	Chr	Gene_start	Gene_end	novel	Protein	C-JAMP_beta	C-JAMP_SE	C-JAMP_pvalue	MR_no_var	MR_R2	MR_pvalue	no_var	R2	pvalue
1	ENSG00000003249	DBNDD1	16	90004865	90020128	YES	Dysbindin domain-containing protein 1	0.300907	0.0585776	2.79325e-07	333	0.86946	0.000531448	11	0.151458	0.00313184
2	ENSG00000005882	PDK2	17	50094737	50112152	YES	[Pyruvate dehydrogenase (acetyl-transferring)] kinase isozyme 2, mitochondrial	-0.321803	0.0625591	2.68964e-07	24	0.141948	0.168404	--	--	--
3	ENSG00000008226	DLEC1	3	38039205	38124025	YES	Deleted in lung and esophageal cancer protein 1	0.413405	0.0768849	7.57634e-08	13	0.0418118	0.0455729	0	--	--
4	ENSG00000008283	CYB561	17	63432304	63446378	YES	Cytochrome b561	0.469429	0.064718	4.06269e-13	0	--	--	--	--	--
5	ENSG00000013364	MVP	16	29820394	29848039	NO	Major vault protein	0.350016	0.0679962	2.63862e-07	0	--	--	--	--	--
6	ENSG00000030582	GRN	17	44345246	44353102	NO	Granulins	0.295168	0.0607582	1.18536e-06	16	0.15433	0.333648	--	--	--
7	ENSG00000032389	EIPR1	2	3188925	3377882	YES	EARP-interacting protein	0.357492	0.0615295	6.24363e-09	20	0.00786382	0.902275	--	--	--
8	ENSG00000034510	TMSB10	2	84905625	84906675	YES	Thymosin beta-10	0.322434	0.0637626	4.26384e-07	0	--	--	--	--	--
9	ENSG00000035664	DAPK2	15	63907036	64072033	NO	Death-associated protein kinase 2	-0.292942	0.0594051	8.17025e-07	0	--	--	--	--	--
10	ENSG00000038295	TLL1	4	165873258	166103895	NO	Tolloid-like protein 1Metalloendopeptidase	0.31114	0.0644614	1.38766e-06	0	--	--	--	--	--
11	ENSG00000039537	C6	5	41142234	41261438	YES	Complement component C6	-0.38962	0.0719862	6.21767e-08	176	0.416792	0.00196585	2	0.0260018	0.195578
12	ENSG00000041982	TNC	9	115019578	115118257	NO	Tenascin	0.311306	0.0642712	1.2749e-06	7	0.0456395	0.511512	--	--	--
13	ENSG00000042753	AP2S1	19	46838136	46850992	YES	AP-2 complex subunit sigmaAP complex subunit sigma	0.300305	0.0570039	1.37806e-07	41	0.147963	0.594193	--	--	--
14	ENSG00000048392	RRM2B	8	102204502	102239118	YES	Ribonucleoside-diphosphate reductase subunit M2 B	0.329773	0.0680973	1.28105e-06	169	0.229251	0.19297	--	--	--
15	ENSG00000049656	CLPTM1L	5	1317744	1345099	YES	Cleft lip and palate transmembrane protein 1-like protein	0.375862	0.0643644	5.23283e-09	0	--	--	--	--	--
16	ENSG00000051128	HOMER3	19	18929201	18941261	YES	Homer protein homolog 3	0.344363	0.0617859	2.49688e-08	0	--	--	--	--	--
17	ENSG00000058091	CDK14	7	90466424	91210590	YES	Cyclin-dependent kinase 14	0.364524	0.0689338	1.23641e-07	225	0.31599	0.0347279	0	--	--
18	ENSG00000060656	PTPRU	1	29236516	29326813	YES	Receptor-type tyrosine-protein phosphatase U	0.335886	0.0616017	4.96519e-08	39	0.0286858	0.00504873	1	0.0118326	0.000262759
19	ENSG00000060718	COL11A1	1	102876467	103108496	YES	Collagen alpha-1(XI) chain	0.441903	0.0710886	5.09244e-10	6	0.0340497	0.221211	--	--	--
20	ENSG00000060982	BCAT1	12	24810022	24949459	YES	Branched-chain-amino-acid aminotransferase, cytosolicBranched-chain-amino-acid aminotransferase	0.342556	0.0598859	1.06431e-08	140	0.303686	0.245272	--	--	--
21	ENSG00000064205	WISP2	20	44714844	44728509	NO	WNT1-inducible-signaling pathway protein 2	0.364756	0.0685208	1.01905e-07	17	0.0488216	0.638709	--	--	--
22	ENSG00000064692	SNCAIP	5	122311354	122464219	NO	Synphilin-1	0.400608	0.0617245	8.56901e-11	0	--	--	--	--	--
23	ENSG00000064763	FAR2	12	29149103	29340980	YES	Fatty acyl-CoA reductaseFatty acyl-CoA reductase 2	0.344279	0.0620949	2.94954e-08	122	0.214444	0.945004	--	--	--
24	ENSG00000065361	ERBB3	12	56079857	56103505	NO	Receptor tyrosine-protein kinase erbB-3	-0.301631	0.060996	7.61092e-07	0	--	--	--	--	--
25	ENSG00000066279	ASPM	1	197084128	197146694	YES	Abnormal spindle-like microcephaly-associated protein	0.330914	0.0615786	7.70744e-08	0	--	--	--	--	--
26	ENSG00000066294	CD84	1	160541095	160579516	YES	SLAM family member 5	0.317506	0.0622029	3.3193e-07	37	0.294573	2.67717e-05	0	--	--
27	ENSG00000066697	MSANTD3	9	100427156	100451711	YES	Myb/SANT-like DNA-binding domain-containing protein 3	0.305481	0.0622313	9.16307e-07	17	0.031152	0.215617	--	--	--
28	ENSG00000066827	ZFAT	8	134477788	134713049	YES	Zinc finger protein ZFAT	0.389549	0.062926	5.99423e-10	102	0.383914	0.112068	--	--	--
29	ENSG00000067225	PKM	15	72199029	72231822	YES	Pyruvate kinasePyruvate kinase PKM	0.348634	0.060913	1.04368e-08	0	--	--	--	--	--
30	ENSG00000069812	HES2	1	6412418	6424670	YES	Transcription factor HES-2	0.329735	0.0586917	1.93082e-08	19	0.151523	0.297411	--	--	--
31	ENSG00000071054	MAP4K4	2	101696850	101894689	YES	Mitogen-activated protein kinase kinase kinase kinase 4	0.38249	0.0660426	6.97369e-09	56	0.211974	0.0429624	1	0.0019739	0.271247
32	ENSG00000072110	ACTN1	14	68874143	68979440	YES	Alpha-actinin-1	0.327058	0.0612186	9.16972e-08	25	0.0292342	0.687846	--	--	--
33	ENSG00000073605	GSDMB	17	39904595	39919854	YES	Gasdermin-B	-0.326792	0.0613895	1.01927e-07	194	0.415694	0.0412505	6	0.0864874	0.878806
34	ENSG00000073969	NSF	17	46590669	46757464	NO	Vesicle-fusing ATPase	0.307825	0.0618499	6.45854e-07	0	--	--	--	--	--
35	ENSG00000074800	ENO1	1	8861002	8879249	NO	Alpha-enolase	0.309197	0.0602636	2.88619e-07	102	0.209638	0.49542	--	--	--
36	ENSG00000075223	SEMA3C	7	80742538	80922359	YES	Semaphorin-3C	0.325947	0.0651497	5.64291e-07	0	--	--	--	--	--
37	ENSG00000076554	TPD52	8	80034868	80231232	YES	Tumor protein D52	0.326845	0.0670117	1.0748e-06	2	0.00695893	0.0469434	0	--	--
38	ENSG00000077549	CAPZB	1	19338776	19485539	YES	F-actin-capping protein subunit beta	0.301423	0.0620164	1.17164e-06	153	0.250981	0.00141136	3	0.0428609	0.495796
39	ENSG00000077616	NAALAD2	11	90131515	90192894	YES	N-acetylated-alpha-linked acidic dipeptidase 2	-0.345082	0.0634704	5.42182e-08	58	0.102751	0.0561716	--	--	--
40	ENSG00000078098	FAP	2	162170684	162245151	YES	Prolyl endopeptidase FAP	0.323966	0.0635626	3.4544e-07	218	0.0762298	0.171162	--	--	--
41	ENSG00000078304	PPP2R5C	14	101761798	101927989	YES	Serine/threonine-protein phosphatase 2A 56 kDa regulatory subunit gamma isoform	0.318116	0.0651053	1.0281e-06	0	--	--	--	--	--
42	ENSG00000079931	MOXD1	6	132296055	132401545	NO	DBH-like monooxygenase protein 1	0.399449	0.0645668	6.14767e-10	0	--	--	--	--	--
43	ENSG00000083067	TRPM3	9	70529063	71446904	YES	Transient receptor potential cation channel subfamily M member 3	0.357794	0.0646145	3.07075e-08	2	0.00154937	0.456165	--	--	--
44	ENSG00000084731	KIF3C	2	25926596	25982749	YES	Kinesin-like protein KIF3CKinesin-like protein	0.326215	0.0603481	6.46102e-08	1	0.00700449	0.36767	--	--	--
45	ENSG00000085662	AKR1B1	7	134442350	134459284	YES	Aldose reductase	0.316027	0.0608234	2.03819e-07	1	0.000195243	0.0512113	--	--	--
46	ENSG00000086570	FAT2	5	151504093	151568944	YES	Protocadherin Fat 2	0.460614	0.070443	6.20084e-11	68	0.241578	0.0639797	--	--	--
47	ENSG00000087086	FTL	19	48965301	48966878	YES	Ferritin light chain	0.359728	0.0566895	2.21577e-10	0	--	--	--	--	--
48	ENSG00000088727	KIF9	3	47228026	47283451	NO	Kinesin-like proteinKinesin-like protein KIF9	0.32318	0.0607971	1.06238e-07	0	--	--	--	--	--
49	ENSG00000088756	ARHGAP28	18	6729718	6915716	NO	NA	0.327396	0.0633176	2.33231e-07	0	--	--	--	--	--
50	ENSG00000088832	FKBP1A	20	1368978	1393172	YES	Peptidyl-prolyl cis-trans isomerase FKBP1APeptidylprolyl isomerase	0.317104	0.0614964	2.51654e-07	62	0.257851	0.489425	--	--	--
51	ENSG00000089041	P2RX7	12	121132819	121188032	NO	P2X purinoceptor 7	0.310896	0.0646014	1.49031e-06	18	0.109047	0.489334	--	--	--
52	ENSG00000091844	RGS17	6	153004459	153131249	NO	Regulator of G-protein signaling 17	-0.313224	0.062059	4.48313e-07	273	0.568155	0.0238943	1	0.00704611	0.852626
53	ENSG00000091879	ANGPT2	8	6499651	6563409	NO	Angiopoietin-2	0.364295	0.0606995	1.95362e-09	0	--	--	--	--	--
54	ENSG00000092295	TGM1	14	24249114	24264432	YES	Protein-glutamine gamma-glutamyltransferase K	0.397392	0.0622665	1.74651e-10	104	0.523227	0.00480676	11	0.220994	0.622601
55	ENSG00000092330	TINF2	14	24239643	24242674	YES	TERF1-interacting nuclear factor 2	0.304835	0.0632725	1.45148e-06	0	--	--	--	--	--
56	ENSG00000095319	NUP188	9	128947699	129007096	YES	Nucleoporin NUP188 homolog	0.310914	0.0612847	3.91031e-07	69	0.107875	0.646104	--	--	--
57	ENSG00000099954	CECR2	22	17359949	17558149	YES	Cat eye syndrome critical region protein 2	-0.393181	0.0564486	3.27708e-12	67	0.266095	0.208186	--	--	--
58	ENSG00000099957	P2RX6	22	21009808	21028830	YES	P2X purinoceptor 6	0.426324	0.0557433	2.0414e-14	17	0.10908	0.363735	--	--	--
59	ENSG00000099960	SLC7A4	22	21028718	21032840	YES	Cationic amino acid transporter 4	0.486539	0.0629461	1.08007e-14	19	0.165935	0.297936	--	--	--
60	ENSG00000100122	CRYBB1	22	26599278	26618088	YES	Beta-crystallin B1	0.310941	0.06332	9.07842e-07	5	0.0260201	0.786817	--	--	--
61	ENSG00000100181	TPTEP1	22	16601887	16698742	YES	-	0.337177	0.058893	1.03286e-08	67	0.237033	0.0858633	--	--	--
62	ENSG00000100280	AP1B1	22	29327680	29423179	YES	AP-1 complex subunit beta-1	0.310014	0.0608463	3.48683e-07	80	0.2413	0.584882	--	--	--
63	ENSG00000100292	HMOX1	22	35380361	35394214	NO	Heme oxygenaseHeme oxygenase 1	0.305488	0.0583525	1.64786e-07	0	--	--	--	--	--
64	ENSG00000100364	KIAA0930	22	45190338	45240769	YES	Uncharacterized protein KIAA0930	0.332372	0.061709	7.19993e-08	39	0.173543	0.73903	--	--	--
65	ENSG00000100439	ABHD4	14	22598237	22613215	YES	Protein ABHD4	0.303718	0.0598652	3.90841e-07	0	--	--	--	--	--
66	ENSG00000100490	CDKL1	14	50329592	50416461	YES	Cyclin-dependent kinase-like 1	0.363385	0.0650834	2.35897e-08	17	0.106807	0.148813	--	--	--
67	ENSG00000100949	RABGGTA	14	24265538	24271739	YES	Geranylgeranyl transferase type-2 subunit alpha	0.374456	0.0598133	3.83951e-10	2	0.002168	0.649768	--	--	--
68	ENSG00000101084	RAB5IF	20	36605734	36612557	YES	Uncharacterized protein C20orf24	0.389994	0.068085	1.01598e-08	0	--	--	--	--	--
69	ENSG00000101350	KIF3B	20	32277664	32335011	YES	Kinesin-like protein KIF3B	0.345206	0.0660132	1.70105e-07	0	--	--	--	--	--
70	ENSG00000101412	E2F1	20	33675487	33686404	YES	Transcription factor E2F1	0.348026	0.0633488	3.93367e-08	0	--	--	--	--	--
71	ENSG00000101439	CST3	20	23626706	23638473	NO	CystatinCystatin-C	0.331831	0.0600688	3.3103e-08	0	--	--	--	--	--
72	ENSG00000101608	MYL12A	18	3247481	3256236	YES	Myosin regulatory light chain 12BMyosin regulatory light chain 12A	0.386558	0.0640736	1.60913e-09	49	0.205047	0.0418621	0	--	--
73	ENSG00000102452	NALCN	13	101053776	101416492	YES	Sodium leak channel non-selective protein	0.31683	0.0659162	1.53556e-06	0	--	--	--	--	--
74	ENSG00000102575	ACP5	19	11574660	11579008	NO	Tartrate-resistant acid phosphatase type 5	0.308394	0.062742	8.86637e-07	23	0.0479288	0.289685	--	--	--
75	ENSG00000103034	NDRG4	16	58462846	58513628	YES	Protein NDRG4	-0.428573	0.0669124	1.50383e-10	3	0.000417234	0.959905	--	--	--
76	ENSG00000103222	ABCC1	16	15949577	16143074	YES	Multidrug resistance-associated protein 1	0.354983	0.0640642	3.00655e-08	0	--	--	--	--	--
77	ENSG00000103534	TMC5	16	19410496	19499113	YES	Transmembrane channel-like protein 5Transmembrane channel-like protein	0.326425	0.0643463	3.91719e-07	283	0.546212	0.108863	--	--	--
78	ENSG00000103966	EHD4	15	41895939	41972578	YES	EH domain-containing protein 4	0.320095	0.0632796	4.22727e-07	73	0.321639	0.13734	--	--	--
79	ENSG00000104055	TGM5	15	43232595	43266857	YES	Protein-glutamine gamma-glutamyltransferase 5	0.296499	0.0603846	9.09955e-07	114	0.111207	0.974577	--	--	--
80	ENSG00000104435	STMN2	8	79610814	79666175	YES	Stathmin-2	0.457686	0.0661231	4.46143e-12	1	0.000518506	0.372901	--	--	--
81	ENSG00000104611	SH2D4A	8	19313617	19396218	YES	SH2 domain-containing protein 4A	0.353091	0.0659254	8.51196e-08	2	0.00629306	0.913313	--	--	--
82	ENSG00000104763	ASAH1	8	18056425	18084985	NO	Acid ceramidase	0.442002	0.0735225	1.83479e-09	50	0.108428	0.871841	--	--	--
83	ENSG00000104774	MAN2B1	19	12646511	12666742	YES	Lysosomal alpha-mannosidaseAlpha-mannosidase	0.351762	0.0612119	9.10427e-09	160	0.471341	0.592853	--	--	--
84	ENSG00000104870	FCGRT	19	49506816	49526333	YES	IgG receptor FcRn large subunit p51	0.304205	0.0629838	1.36604e-06	233	0.359514	0.208668	--	--	--
85	ENSG00000104951	IL4I1	19	49889654	49929539	YES	L-amino-acid oxidase	0.310964	0.0634774	9.64116e-07	8	0.00543125	0.864343	--	--	--
86	ENSG00000104953	TLE6	19	2977446	2995184	YES	Transducin-like enhancer protein 6	0.447133	0.0688155	8.1634e-11	19	0.113121	0.220788	--	--	--
87	ENSG00000105246	EBI3	19	4229498	4237531	YES	Interleukin-27 subunit beta	0.309365	0.0587646	1.40588e-07	0	--	--	--	--	--
88	ENSG00000105270	CLIP3	19	36014660	36033343	YES	CAP-Gly domain-containing linker protein 3	0.346257	0.0606823	1.15626e-08	68	0.295395	0.256957	--	--	--
89	ENSG00000105355	PLIN3	19	4838341	4867768	YES	Perilipin-3Perilipin	0.383623	0.0609234	3.0385e-10	45	0.238848	0.000277274	3	0.136923	0.599181
90	ENSG00000105404	RABAC1	19	41956681	41959390	YES	Prenylated Rab acceptor protein 1	0.340112	0.0619307	3.97836e-08	52	0.149631	0.766856	--	--	--
91	ENSG00000105612	DNASE2	19	12875211	12881468	YES	Deoxyribonuclease-2-alpha	0.32333	0.0649145	6.33011e-07	0	--	--	--	--	--
92	ENSG00000105619	TFPT	19	54107013	54115675	NO	TCF3 fusion partner	0.300279	0.0610058	8.56061e-07	23	0.107145	0.453615	--	--	--
93	ENSG00000105669	COPE	19	18899514	18919397	YES	Coatomer subunit epsilon	0.315994	0.0607007	1.93189e-07	5	0.0327625	0.0723603	--	--	--
94	ENSG00000106400	ZNHIT1	7	101217668	101224190	YES	Zinc finger HIT domain-containing protein 1	0.301344	0.0628289	1.61656e-06	171	0.226721	0.673449	--	--	--
95	ENSG00000106483	SFRP4	7	37905932	38025695	YES	Secreted frizzled-related protein 4	0.305598	0.06235	9.5192e-07	1	0.0126702	0.336389	--	--	--
96	ENSG00000106636	YKT6	7	44200968	44214294	YES	Synaptobrevin homolog YKT6	0.321451	0.0607821	1.23275e-07	76	0.100868	0.874889	--	--	--
97	ENSG00000106683	LIMK1	7	74082933	74122525	YES	LIM domain kinase 1	0.349097	0.0608407	9.58692e-09	95	0.122863	0.936721	--	--	--
98	ENSG00000107521	HPS1	10	98416198	98446947	NO	Hermansky-Pudlak syndrome 1 protein	0.328141	0.0634978	2.36918e-07	227	0.609725	0.404296	--	--	--
99	ENSG00000108448	TRIM16L	17	18697998	18736118	YES	Tripartite motif-containing protein 16-like protein	0.353415	0.0604205	4.93768e-09	117	0.283442	0.00326749	0	--	--
100	ENSG00000108518	PFN1	17	4945652	4949061	YES	Profilin-1	0.31872	0.0612267	1.93403e-07	0	--	--	--	--	--
101	ENSG00000108639	SYNGR2	17	78168558	78173527	YES	Synaptogyrin-2Synaptogyrin	0.298424	0.0610964	1.03702e-06	43	0.316545	0.0425217	3	0.112515	0.12441
102	ENSG00000108846	ABCC3	17	50634777	50692252	YES	Canalicular multispecific organic anion transporter 2	0.477444	0.0637551	6.95448e-14	31	0.177608	0.00974611	2	0.00132804	0.631788
103	ENSG00000109743	BST1	4	15702950	15738313	YES	ADP-ribosyl cyclase/cyclic ADP-ribose hydrolase 2	0.401391	0.0740014	5.82494e-08	0	--	--	--	--	--
104	ENSG00000109929	SC5D	11	121292453	121308694	YES	Lathosterol oxidase	-0.304081	0.062344	1.07459e-06	55	0.0201323	0.709474	--	--	--
105	ENSG00000110080	ST3GAL4	11	126355640	126440344	YES	CMP-N-acetylneuraminate-beta-galactosamide-alpha-2,3-sialyltransferase 4	0.320129	0.0646637	7.39592e-07	0	--	--	--	--	--
106	ENSG00000110880	CORO1C	12	108645109	108731596	YES	Coronin-1CCoronin	0.329937	0.062527	1.31525e-07	66	0.0541327	0.86219	--	--	--
107	ENSG00000111640	GAPDH	12	6533927	6538374	YES	Glyceraldehyde-3-phosphate dehydrogenase	0.340139	0.0586062	6.48239e-09	47	0.243618	0.864296	--	--	--
108	ENSG00000111846	GCNT2	6	10492223	10629368	YES	N-acetyllactosaminide beta-1,6-N-acetylglucosaminyl-transferase	0.401261	0.0795601	4.57105e-07	13	0.0496404	0.0198624	0	--	--
109	ENSG00000112280	COL9A1	6	70215061	70303083	YES	Collagen alpha-1(IX) chain	-0.33201	0.0562747	3.63938e-09	0	--	--	--	--	--
110	ENSG00000112293	GPLD1	6	24424565	24495205	YES	Phosphatidylinositol-glycan-specific phospholipase D	0.509747	0.0799118	1.78393e-10	97	0.302013	0.00101744	0	--	--
111	ENSG00000113140	SPARC	5	151661096	151687165	NO	SPARC	0.306111	0.0629361	1.15129e-06	85	0.263425	0.908618	--	--	--
112	ENSG00000113273	ARSB	5	78777209	78986087	YES	Arylsulfatase B	0.299899	0.0619575	1.29581e-06	221	0.410033	0.00165582	3	0.0250889	0.683052
113	ENSG00000113578	FGF1	5	142592178	142698070	NO	Fibroblast growth factor 1Multifunctional fusion protein	0.456053	0.0729673	4.10167e-10	0	--	--	--	--	--
114	ENSG00000113645	WWC1	5	168291651	168472303	YES	Protein KIBRA	0.328559	0.0657128	5.73527e-07	1	0.0139573	0.453681	--	--	--
115	ENSG00000114923	SLC4A3	2	219627327	219641980	YES	Anion exchange protein 3	0.40445	0.062981	1.34692e-10	0	--	--	--	--	--
116	ENSG00000115252	PDE1A	2	182140036	182523192	YES	Calcium/calmodulin-dependent 3',5'-cyclic nucleotide phosphodiesterase 1APhosphodiesterase	0.319137	0.0635802	5.18202e-07	14	0.0848162	0.00408824	0	--	--
117	ENSG00000115738	ID2	2	8678845	8684453	YES	DNA-binding protein inhibitor ID-2	0.314268	0.0652617	1.46831e-06	2	0.000239607	0.837677	--	--	--
118	ENSG00000115902	SLC1A4	2	64988477	65023865	YES	Neutral amino acid transporter A	0.302135	0.0607594	6.60464e-07	39	0.132556	0.287471	--	--	--
119	ENSG00000116260	QSOX1	1	180154834	180204030	YES	Sulfhydryl oxidase 1Sulfhydryl oxidase	0.324197	0.0665905	1.12442e-06	35	0.0545946	0.0844514	--	--	--
120	ENSG00000116353	MECR	1	29192873	29230942	YES	Enoyl-[acyl-carrier-protein] reductase, mitochondrial	0.393254	0.0752309	1.72017e-07	8	0.0565346	0.011734	0	--	--
121	ENSG00000116977	LGALS8	1	236518000	236552981	YES	Galectin-8	0.404879	0.0766691	1.28571e-07	435	0.607992	0.000538113	7	0.212434	0.354635
122	ENSG00000117280	RAB29	1	205767986	205775460	YES	Ras-related protein Rab-7L1	0.372805	0.0695361	8.26219e-08	241	0.388644	4.70871e-05	6	0.0815807	0.923593
123	ENSG00000117308	GALE	1	23795599	23800804	YES	UDP-glucose 4-epimerase	0.297012	0.0599015	7.1097e-07	0	--	--	--	--	--
124	ENSG00000117399	CDC20	1	43358955	43363203	YES	Cell division cycle protein 20 homolog	0.432346	0.0547467	2.85245e-15	0	--	--	--	--	--
125	ENSG00000117594	HSD11B1	1	209686178	209734950	NO	Corticosteroid 11-beta-dehydrogenase isozyme 1	0.307355	0.0640311	1.58591e-06	57	0.175592	0.647712	--	--	--
126	ENSG00000118156	ZNF541	19	47520685	47555856	YES	Zinc finger protein 541	0.350668	0.064194	4.69144e-08	0	--	--	--	--	--
127	ENSG00000118257	NRP2	2	205681990	205798133	YES	Neuropilin-2Neuropilin	0.398907	0.0613112	7.7037e-11	4	0.0219538	0.922765	--	--	--
128	ENSG00000118503	TNFAIP3	6	137867188	137883312	NO	Tumor necrosis factor alpha-induced protein 3	0.308189	0.0639664	1.45024e-06	0	--	--	--	--	--
129	ENSG00000118523	CTGF	6	131948176	131951373	YES	Connective tissue growth factor	0.356108	0.0649078	4.10307e-08	0	--	--	--	--	--
130	ENSG00000118705	RPN2	20	37178410	37241623	YES	Dolichyl-diphosphooligosaccharide--protein glycosyltransferase subunit 2	0.303476	0.0629864	1.44915e-06	1	0.00104229	0.558447	--	--	--
131	ENSG00000119408	NEK6	9	124257606	124353307	YES	Serine/threonine-protein kinase Nek6	0.351168	0.0675879	2.03921e-07	10	0.0438596	0.507936	--	--	--
132	ENSG00000119655	NPC2	14	74476192	74494177	YES	NPC intracellular cholesterol transporter 2	0.333207	0.058584	1.28774e-08	50	0.21701	0.310922	--	--	--
133	ENSG00000119711	ALDH6A1	14	74056850	74084493	YES	Methylmalonate-semialdehyde dehydrogenase [acylating], mitochondrial	-0.410271	0.0752372	4.95172e-08	159	0.0766993	0.759706	--	--	--
134	ENSG00000120860	WASHC3	12	102012927	102062149	YES	WASH complex subunit 3	0.322344	0.0615581	1.6373e-07	399	0.263058	0.138707	--	--	--
135	ENSG00000120885	CLU	8	27596917	27615031	NO	Clusterin	0.395276	0.06063	7.05475e-11	16	0.0195416	0.572308	--	--	--
136	ENSG00000120913	PDLIM2	8	22578279	22598025	YES	PDZ and LIM domain protein 2	0.362056	0.0667297	5.77222e-08	0	--	--	--	--	--
137	ENSG00000121152	NCAPH	2	96335787	96373845	YES	Condensin complex subunit 2	0.316051	0.0638466	7.41507e-07	0	--	--	--	--	--
138	ENSG00000121552	CSTA	3	122325244	122341972	YES	Cystatin-A	0.324874	0.0628575	2.36072e-07	96	0.204498	0.153005	--	--	--
139	ENSG00000122694	GLIPR2	9	36136536	36163913	YES	Golgi-associated plant pathogenesis-related protein 1	0.340573	0.0661605	2.63734e-07	47	0.175327	0.0527419	--	--	--
140	ENSG00000122786	CALD1	7	134744252	134970728	YES	Caldesmon	0.331161	0.0650157	3.51404e-07	69	0.347695	0.00331363	2	0.0437898	0.0858354
141	ENSG00000123243	ITIH5	10	7559270	7666998	NO	Inter-alpha-trypsin inhibitor heavy chain H5	0.390589	0.0596999	6.04814e-11	24	0.163198	0.252812	--	--	--
142	ENSG00000123453	SARDH	9	133663560	133739955	YES	Sarcosine dehydrogenase, mitochondrial	0.292689	0.0606825	1.41207e-06	36	0.102999	0.696915	--	--	--
143	ENSG00000123485	HJURP	2	233833416	233854566	YES	Holliday junction recognition protein	0.320587	0.0630102	3.62125e-07	10	0.01098	0.215006	--	--	--
144	ENSG00000123612	ACVR1C	2	157526767	157629005	NO	Activin receptor type-1C	-0.353354	0.0654841	6.81343e-08	7	0.0122302	0.614424	--	--	--
145	ENSG00000123977	DAW1	2	227871054	227924344	YES	Dynein assembly factor with WDR repeat domains 1	0.348954	0.0591664	3.68287e-09	0	--	--	--	--	--
146	ENSG00000124615	MOCS1	6	39899578	39934551	YES	Molybdenum cofactor biosynthesis protein 1	-0.304245	0.0628161	1.27627e-06	1	0.00241866	0.730171	--	--	--
147	ENSG00000125249	RAP2A	13	97434222	97469128	YES	Ras-related protein Rap-2a	0.321142	0.0624999	2.77268e-07	78	0.0819436	0.906572	--	--	--
148	ENSG00000125966	MMP24	20	35226654	35277000	NO	Matrix metalloproteinase-24	0.321147	0.0617054	1.94488e-07	0	--	--	--	--	--
149	ENSG00000128294	TPST2	22	26525492	26596717	YES	Protein-tyrosine sulfotransferase 2	0.326316	0.0661154	7.99248e-07	0	--	--	--	--	--
150	ENSG00000128510	CPA4	7	130293134	130324180	YES	Carboxypeptidase A4	0.355096	0.0579165	8.72362e-10	2	0.0847223	0.415012	--	--	--
151	ENSG00000129116	PALLD	4	168497066	168928457	YES	Palladin	0.448022	0.0583672	1.6423e-14	3	0.00367613	0.373557	--	--	--
152	ENSG00000129235	TXNDC17	17	6640758	6644541	YES	Thioredoxin domain-containing protein 17	0.307054	0.0600736	3.19962e-07	5	0.0158043	0.428323	--	--	--
153	ENSG00000129988	LBP	20	38346356	38377023	NO	Lipopolysaccharide-binding protein	0.324199	0.0580051	2.28177e-08	0	--	--	--	--	--
154	ENSG00000130520	LSM4	19	18306230	18323274	YES	U6 snRNA-associated Sm-like protein LSm4	0.324479	0.0589064	3.62148e-08	37	0.193457	0.52498	--	--	--
155	ENSG00000130748	TMEM160	19	47045907	47048630	NO	Transmembrane protein 160	0.395934	0.0588372	1.70471e-11	0	--	--	--	--	--
156	ENSG00000131480	AOC2	17	42844600	42850707	YES	Retina-specific copper amine oxidase	0.393207	0.060751	9.64375e-11	0	--	--	--	--	--
157	ENSG00000131747	TOP2A	17	40388516	40417950	YES	DNA topoisomerase 2-alpha	0.328196	0.0628016	1.73298e-07	0	--	--	--	--	--
158	ENSG00000132205	EMILIN2	18	2847030	2915993	YES	EMILIN-2	0.311781	0.0631201	7.83266e-07	11	0.0798204	0.202805	--	--	--
159	ENSG00000132429	POPDC3	6	105158280	105179995	YES	Popeye domain-containing protein 3	0.296778	0.0617933	1.56495e-06	0	--	--	--	--	--
160	ENSG00000132639	SNAP25	20	10218830	10307418	YES	Synaptosomal-associated protein 25	0.329627	0.0635095	2.10072e-07	0	--	--	--	--	--
161	ENSG00000133321	RARRES3	11	63536809	63546462	YES	Retinoic acid receptor responder protein 3	0.307967	0.0633196	1.15216e-06	0	--	--	--	--	--
162	ENSG00000133805	AMPD3	11	10308313	10507579	YES	AMP deaminase 3	0.386652	0.0671857	8.66546e-09	154	0.472267	0.000495125	9	0.079764	0.0952535
163	ENSG00000134548	SPX	12	21526307	21537377	NO	Spexin	-0.438848	0.0586342	7.18176e-14	0	--	--	--	--	--
164	ENSG00000135077	HAVCR2	5	157085832	157142869	YES	Hepatitis A virus cellular receptor 2	0.300918	0.0595897	4.42208e-07	0	--	--	--	--	--
165	ENSG00000135334	AKIRIN2	6	87675072	87702209	YES	Akirin-2	0.306541	0.0630678	1.17092e-06	145	0.146577	0.31949	--	--	--
166	ENSG00000135537	AFG1L	6	108294894	108526796	NO	AFG1-like ATPase	0.518525	0.0727667	1.03432e-12	0	--	--	--	--	--
167	ENSG00000135677	GNS	12	64713445	64759447	YES	N-acetylglucosamine-6-sulfatase	0.425487	0.0652948	7.20129e-11	0	--	--	--	--	--
168	ENSG00000135821	GLUL	1	182381704	182392206	YES	Glutamine synthetase	-0.325204	0.0593999	4.37929e-08	0	--	--	--	--	--
169	ENSG00000135823	STX6	1	180972712	181023121	YES	Syntaxin-6	0.341108	0.0608529	2.07721e-08	0	--	--	--	--	--
170	ENSG00000135917	SLC19A3	2	227685210	227718012	NO	Thiamine transporter 2	-0.2959	0.0612266	1.34576e-06	40	0.207343	0.314449	--	--	--
171	ENSG00000136052	SLC41A2	12	104802553	104958744	YES	Solute carrier family 41 member 2	0.347204	0.0663341	1.65726e-07	137	0.173796	0.151119	--	--	--
172	ENSG00000136155	SCEL	13	77535674	77645263	YES	Sciellin	-0.300724	0.0614703	9.97188e-07	0	--	--	--	--	--
173	ENSG00000136383	ALPK3	15	84816680	84873482	YES	Alpha-protein kinase 3	-0.414075	0.0702222	3.70962e-09	0	--	--	--	--	--
174	ENSG00000136546	SCN7A	2	166403573	166494247	YES	Sodium channel protein type 7 subunit alpha	-0.30605	0.0592656	2.4167e-07	0	--	--	--	--	--
175	ENSG00000137077	CCL21	9	34709005	34710124	YES	C-C motif chemokine 21	0.36505	0.0660642	3.28206e-08	0	--	--	--	--	--
176	ENSG00000137267	TUBB2A	6	3153669	3157526	YES	Tubulin beta-2A chain	0.351792	0.0581962	1.4947e-09	0	--	--	--	--	--
177	ENSG00000137285	TUBB2B	6	3224261	3231730	YES	Tubulin beta-2B chain	0.387657	0.0582415	2.81311e-11	170	0.293566	0.0861693	--	--	--
178	ENSG00000137766	UNC13C	15	54012904	54633414	NO	Protein unc-13 homolog C	0.47463	0.065947	6.14888e-13	0	--	--	--	--	--
179	ENSG00000137869	CYP19A1	15	51208057	51338610	NO	Aromatase	0.388239	0.0617934	3.32414e-10	20	0.101489	0.216744	--	--	--
180	ENSG00000138119	MYOF	10	93306429	93482317	YES	Myoferlin	0.299757	0.0615984	1.137e-06	189	0.340059	0.0106737	2	0.0337481	0.724254
181	ENSG00000138180	CEP55	10	93496632	93529092	YES	Centrosomal protein of 55 kDa	0.310371	0.0635865	1.05506e-06	0	--	--	--	--	--
182	ENSG00000138669	PRKG2	4	81087370	81215117	YES	cGMP-dependent protein kinase 2cGMP-dependent protein kinase	0.325082	0.06389	3.61558e-07	0	--	--	--	--	--
183	ENSG00000138678	GPAT3	4	83535914	83605875	NO	Glycerol-3-phosphate acyltransferase 3	-0.326022	0.0638968	3.35498e-07	0	--	--	--	--	--
184	ENSG00000138796	HADH	4	107989714	108035175	YES	Hydroxyacyl-coenzyme A dehydrogenase, mitochondrial	-0.369734	0.0664232	2.60152e-08	4	0.0159922	0.219849	--	--	--
185	ENSG00000139410	SDSL	12	113422237	113438276	NO	Serine dehydratase-like	0.33697	0.0657785	3.01048e-07	150	0.0963219	0.340867	--	--	--
186	ENSG00000139618	BRCA2	13	32315474	32400266	YES	Breast cancer type 2 susceptibility protein	0.341657	0.0675183	4.188e-07	44	0.098166	0.278836	--	--	--
187	ENSG00000139970	RTN1	14	59595976	59870966	YES	ReticulonReticulon-1	-0.329015	0.0630101	1.77366e-07	411	0.721294	0.219258	--	--	--
188	ENSG00000140284	SLC27A2	15	50182196	50236395	YES	Very long-chain acyl-CoA synthetase	-0.39368	0.0561486	2.35959e-12	36	0.0656901	0.306794	--	--	--
189	ENSG00000140459	CYP11A1	15	74337759	74367740	NO	Cholesterol side-chain cleavage enzyme, mitochondrial	0.376527	0.0613852	8.57823e-10	30	0.0415908	0.768232	--	--	--
190	ENSG00000140931	CMTM3	16	66603874	66613892	YES	CKLF-like MARVEL transmembrane domain-containing protein 3	0.358013	0.0683607	1.63103e-07	80	0.152969	0.465605	--	--	--
191	ENSG00000140968	IRF8	16	85898803	85922609	YES	Interferon regulatory factor 8	0.387312	0.0693957	2.38861e-08	33	0.130898	0.511957	--	--	--
192	ENSG00000141429	GALNT1	18	35581117	35711834	YES	Polypeptide N-acetylgalactosaminyltransferase 1Polypeptide N-acetylgalactosaminyltransferase	0.42618	0.0676613	3.00097e-10	308	0.430203	0.000348193	2	0.00365452	0.414398
193	ENSG00000141655	TNFRSF11A	18	62325287	62391292	YES	Tumor necrosis factor receptor superfamily member 11A	0.338127	0.0613303	3.52354e-08	0	--	--	--	--	--
194	ENSG00000141741	MIEN1	17	39728496	39730787	YES	Migration and invasion enhancer 1	0.309037	0.0623778	7.25995e-07	0	--	--	--	--	--
195	ENSG00000142583	SLC2A5	1	9035107	9088478	YES	Solute carrier family 2, facilitated glucose transporter member 5	0.313156	0.0636627	8.69898e-07	15	0.0893646	0.65095	--	--	--
196	ENSG00000142609	CFAP74	1	1921951	2003837	YES	Cilia- and flagella-associated protein 74	-0.347898	0.0588409	3.36922e-09	0	--	--	--	--	--
197	ENSG00000143549	TPM3	1	154155304	154194648	YES	Tropomyosin alpha-3 chain	0.3115	0.0637871	1.04254e-06	0	--	--	--	--	--
198	ENSG00000143774	GUK1	1	228139962	228148984	YES	Guanylate kinase	0.360554	0.0634925	1.35739e-08	228	0.28802	0.556946	--	--	--
199	ENSG00000143891	GALM	2	38665910	38741237	YES	Aldose 1-epimerase	0.30502	0.0634429	1.52609e-06	89	0.172865	0.340816	--	--	--
200	ENSG00000144031	ANKRD53	2	70978380	70985499	YES	Ankyrin repeat domain-containing protein 53	-0.354027	0.0605694	5.06647e-09	0	--	--	--	--	--
201	ENSG00000145423	SFRP2	4	153780592	153789120	YES	Secreted frizzled-related protein 2	0.330535	0.0672868	9.00024e-07	0	--	--	--	--	--
202	ENSG00000145623	OSMR	5	38845858	38945596	NO	Oncostatin-M-specific receptor subunit beta	0.286334	0.0596276	1.5706e-06	37	0.0894883	0.905579	--	--	--
203	ENSG00000147536	GINS4	8	41529206	41545046	YES	DNA replication complex GINS protein SLD5	0.318712	0.0623568	3.20288e-07	55	0.111816	0.610609	--	--	--
204	ENSG00000147573	TRIM55	8	66126896	66175487	YES	Tripartite motif-containing protein 55	-0.348866	0.0590387	3.43947e-09	0	--	--	--	--	--
205	ENSG00000147889	CDKN2A	9	21967753	21995301	NO	Cyclin-dependent kinase inhibitor 2ATumor suppressor ARF	0.319086	0.0620936	2.76509e-07	0	--	--	--	--	--
206	ENSG00000148468	FAM171A1	10	15211643	15371062	YES	Protein FAM171A1	0.329092	0.0614522	8.54385e-08	5	0.0387012	0.462526	--	--	--
207	ENSG00000148655	LRMDA	10	75431453	76560167	YES	Leucine-rich melanocyte differentiation-associated protein	0.323777	0.0629492	2.6971e-07	17	0.238503	0.244767	--	--	--
208	ENSG00000148677	ANKRD1	10	90912096	90921276	YES	Ankyrin repeat domain-containing protein 1	0.407843	0.0557648	2.60009e-13	0	--	--	--	--	--
209	ENSG00000148680	HTR7	10	90740823	90857698	YES	5-hydroxytryptamine receptor 7	0.311549	0.0641	1.17167e-06	130	0.137596	0.648061	--	--	--
210	ENSG00000148773	MKI67	10	128096659	128126385	YES	Proliferation marker protein Ki-67	0.319221	0.0631273	4.26397e-07	0	--	--	--	--	--
211	ENSG00000148848	ADAM12	10	126012381	126388455	YES	Disintegrin and metalloproteinase domain-containing protein 12	0.381997	0.0575316	3.14149e-11	13	0.0684924	0.461785	--	--	--
212	ENSG00000149256	TENM4	11	78652831	79440948	NO	Teneurin-4	0.37632	0.0658453	1.09573e-08	0	--	--	--	--	--
213	ENSG00000149380	P4HA3	11	74235801	74311657	YES	Prolyl 4-hydroxylase subunit alpha-3	0.334478	0.0663879	4.69853e-07	446	0.637207	0.739899	--	--	--
214	ENSG00000149557	FEZ1	11	125445745	125496317	YES	Fasciculation and elongation protein zeta-1	0.360048	0.0618567	5.86078e-09	213	0.21211	0.484944	--	--	--
215	ENSG00000149600	COMMD7	20	32702691	32743997	YES	COMM domain-containing protein 7	0.343367	0.064573	1.05198e-07	341	0.307857	0.387081	--	--	--
216	ENSG00000150782	IL18	11	112143251	112164117	NO	Interleukin-18	0.344071	0.0611053	1.79383e-08	0	--	--	--	--	--
217	ENSG00000151176	PLBD2	12	113358566	113391625	NO	Putative phospholipase B-like 2	0.367551	0.0586306	3.63517e-10	129	0.11602	0.877094	--	--	--
218	ENSG00000151632	AKR1C2	10	4922564	5135226	YES	Aldo-keto reductase family 1 member C2	0.328663	0.061868	1.08229e-07	111	0.432106	4.01691e-06	3	0.0686327	0.763223
219	ENSG00000151917	BEND6	6	56955126	57027342	YES	BEN domain-containing protein 6	0.328502	0.0638668	2.69594e-07	511	0.54783	0.320585	--	--	--
220	ENSG00000152642	GPD1L	3	32105689	32168713	YES	Glycerol-3-phosphate dehydrogenase 1-like protein	-0.37384	0.0639554	5.05601e-09	0	--	--	--	--	--
221	ENSG00000152785	BMP3	4	81030965	81057531	YES	Bone morphogenetic protein 3	-0.399782	0.0670253	2.45175e-09	0	--	--	--	--	--
222	ENSG00000152910	CNTNAP4	16	76277278	76559238	YES	Contactin-associated protein-like 4	0.318058	0.0633511	5.15212e-07	32	0.135555	0.187942	--	--	--
223	ENSG00000152932	RAB3C	5	58582221	58859394	YES	Ras-related protein Rab-3C	0.303755	0.061626	8.26497e-07	51	0.102685	0.240768	--	--	--
224	ENSG00000154277	UCHL1	4	41256413	41268455	YES	Ubiquitin carboxyl-terminal hydrolase isozyme L1Ubiquitin carboxyl-terminal hydrolase	0.408551	0.0554168	1.67652e-13	143	0.0950448	0.262745	--	--	--
225	ENSG00000154493	C10orf90	10	126424997	126670446	YES	Centrosomal protein C10orf90	0.427199	0.0592905	5.79613e-13	0	--	--	--	--	--
226	ENSG00000154978	VOPP1	7	55436056	55572988	YES	Vesicular, overexpressed in cancer, prosurvival protein 1	0.365806	0.0623873	4.53275e-09	404	0.0301268	0.887133	--	--	--
227	ENSG00000155252	PI4K2A	10	97640686	97676434	YES	Phosphatidylinositol 4-kinase type 2-alpha	0.30235	0.0597396	4.16761e-07	0	--	--	--	--	--
228	ENSG00000155761	SPAG17	1	117953861	118185223	NO	Sperm-associated antigen 17	0.31056	0.064462	1.45207e-06	13	0.0719064	0.248088	--	--	--
229	ENSG00000156140	ADAMTS3	4	72280969	72568799	YES	A disintegrin and metalloproteinase with thrombospondin motifs 3	0.417116	0.0783359	1.01112e-07	0	--	--	--	--	--
230	ENSG00000157191	NECAP2	1	16440672	16460078	YES	Adaptin ear-binding coat-associated protein 2	0.33103	0.0657278	4.74425e-07	0	--	--	--	--	--
231	ENSG00000157330	C1orf158	1	12746215	12763699	YES	Uncharacterized protein C1orf158	0.298076	0.059956	6.64077e-07	0	--	--	--	--	--
232	ENSG00000157637	SLC38A10	17	81245000	81295547	YES	Putative sodium-coupled neutral amino acid transporter 10	0.323819	0.0593221	4.79738e-08	112	0.313672	0.695116	--	--	--
233	ENSG00000158104	HPD	12	121839527	121863596	NO	4-hydroxyphenylpyruvate dioxygenase	0.41548	0.0653561	2.05511e-10	53	0.175684	0.0389574	2	0.00152601	0.679424
234	ENSG00000158406	HIST1H4H	6	26285113	26285509	NO	Histone H4	0.356721	0.0684132	1.84598e-07	42	0.177623	0.0171026	0	--	--
235	ENSG00000158457	TSPAN33	7	129144892	129169697	YES	Tetraspanin-33	0.315337	0.0633757	6.5017e-07	21	0.080231	0.544577	--	--	--
236	ENSG00000160111	CPAMD8	19	16892947	17026815	YES	-	-0.46712	0.0676061	4.86576e-12	0	--	--	--	--	--
237	ENSG00000160862	AZGP1	7	99966720	99976157	NO	Zinc-alpha-2-glycoprotein	-0.516859	0.0703792	2.07421e-13	4	0.0194964	0.871532	--	--	--
238	ENSG00000161091	MFSD12	19	3538261	3574290	YES	Major facilitator superfamily domain-containing protein 12	0.322826	0.0652403	7.48773e-07	13	0.0266417	0.0633892	--	--	--
239	ENSG00000161203	AP2M1	3	184174689	184184091	YES	AP-2 complex subunit mu	0.319124	0.0591251	6.75998e-08	49	0.170293	0.832134	--	--	--
240	ENSG00000161277	THAP8	19	36034985	36054762	YES	THAP domain-containing protein 8	0.334056	0.0673721	7.10851e-07	0	--	--	--	--	--
241	ENSG00000161671	EMC10	19	50476400	50490870	YES	ER membrane protein complex subunit 10	0.304214	0.063364	1.57827e-06	7	0.0553959	0.589014	--	--	--
242	ENSG00000161681	SHANK1	19	50661827	50719450	YES	SH3 and multiple ankyrin repeat domains protein 1	0.31871	0.0634034	4.98998e-07	0	--	--	--	--	--
243	ENSG00000162144	CYB561A3	11	61348745	61362299	YES	Cytochrome b ascorbate-dependent protein 3	0.337572	0.0611229	3.33553e-08	0	--	--	--	--	--
244	ENSG00000162391	FAM151A	1	54609182	54623556	YES	Protein FAM151A	0.322499	0.064367	5.43415e-07	0	--	--	--	--	--
245	ENSG00000162636	FAM102B	1	108560089	108644900	YES	Protein FAM102B	0.346996	0.0700114	7.18542e-07	2	0.0308883	0.050127	--	--	--
246	ENSG00000162706	CADM3	1	159171609	159203313	YES	Cell adhesion molecule 3	0.335173	0.0650139	2.53073e-07	15	0.0912222	0.579328	--	--	--
247	ENSG00000163050	COQ8A	1	226897536	226987545	YES	Atypical kinase COQ8A, mitochondrial	-0.299731	0.0612883	1.00573e-06	128	0.223671	0.951534	--	--	--
248	ENSG00000163075	CFAP221	2	119544432	119662251	YES	Cilia- and flagella-associated protein 221	0.331275	0.0663801	6.02019e-07	0	--	--	--	--	--
249	ENSG00000163191	S100A11	1	152032506	152047907	YES	Protein S100-A11Protein S100	0.31906	0.0625091	3.32148e-07	0	--	--	--	--	--
250	ENSG00000163466	ARPC2	2	218217094	218254356	NO	Arp2/3 complex 34 kDa subunitActin-related protein 2/3 complex subunit 2	0.328718	0.0658298	5.93094e-07	334	0.725542	0.437906	--	--	--
251	ENSG00000164032	H2AFZ	4	99948086	99950388	YES	Histone H2A.Z	0.309854	0.0641715	1.37551e-06	0	--	--	--	--	--
252	ENSG00000164111	ANXA5	4	121667955	121697113	YES	Annexin A5Annexin	0.319592	0.0648917	8.43612e-07	116	0.134865	0.947226	--	--	--
253	ENSG00000164112	TMEM155	4	121758933	121765427	YES	Protein TMEM155	0.43147	0.0596001	4.50634e-13	0	--	--	--	--	--
254	ENSG00000164125	FAM198B	4	158124474	158173318	YES	Protein FAM198B	0.436792	0.0707773	6.77032e-10	0	--	--	--	--	--
255	ENSG00000164307	ERAP1	5	96760810	96808100	NO	Endoplasmic reticulum aminopeptidase 1	0.3569	0.0724454	8.37311e-07	368	0.875667	6.25618e-11	15	0.348947	0.0370041
256	ENSG00000164543	STK17A	7	43582758	43626786	YES	Serine/threonine-protein kinase 17A	0.322815	0.0631514	3.1916e-07	340	0.282816	0.13686	--	--	--
257	ENSG00000164574	GALNT10	5	154190730	154420984	NO	Polypeptide N-acetylgalactosaminyltransferase 10	0.319292	0.0633472	4.64701e-07	339	0.934159	0.0372517	0	--	--
258	ENSG00000164733	CTSB	8	11842524	11869448	YES	Cathepsin B	0.321099	0.0618125	2.05027e-07	185	0.707357	0.0322238	6	0.0516822	0.917774
259	ENSG00000164761	TNFRSF11B	8	118923557	118952200	NO	Tumor necrosis factor receptor superfamily member 11B	0.386236	0.0600545	1.26409e-10	24	0.0804235	0.510015	--	--	--
260	ENSG00000164885	CDK5	7	151053812	151058530	YES	Cyclin-dependent-like kinase 5	0.349182	0.0630978	3.13033e-08	0	--	--	--	--	--
261	ENSG00000164932	CTHRC1	8	103371515	103382997	YES	Collagen triple helix repeat-containing protein 1	0.336764	0.0678692	6.97878e-07	0	--	--	--	--	--
262	ENSG00000165304	MELK	9	36572862	36677683	YES	Maternal embryonic leucine zipper kinaseNon-specific serine/threonine protein kinase	0.389608	0.0609178	1.59873e-10	0	--	--	--	--	--
263	ENSG00000165730	STOX1	10	68827541	68895432	YES	Storkhead-box protein 1	-0.33449	0.0630304	1.11566e-07	297	0.414063	0.0698182	--	--	--
264	ENSG00000166033	HTRA1	10	122461525	122514908	YES	Serine protease HTRA1	0.356488	0.0610374	5.20458e-09	0	--	--	--	--	--
265	ENSG00000166278	C2	6	31897785	31945672	YES	Complement C2	0.316236	0.0635542	6.4962e-07	247	0.571397	0.150739	--	--	--
266	ENSG00000166557	TMED3	15	79311062	79427432	YES	Transmembrane emp24 domain-containing protein 3	0.352453	0.0636605	3.08679e-08	10	0.0200586	0.457912	--	--	--
267	ENSG00000166839	ANKDD1A	15	64911902	64958700	YES	Ankyrin repeat and death domain-containing protein 1A	0.373369	0.0574995	8.39072e-11	128	0.286878	0.0109055	6	0.0765685	0.0237315
268	ENSG00000166913	YWHAB	20	44885676	44908532	YES	14-3-3 protein beta/alpha	0.331564	0.0606194	4.51063e-08	44	0.0610947	0.340408	--	--	--
269	ENSG00000167613	LAIR1	19	54351384	54370558	YES	Leukocyte-associated immunoglobulin-like receptor 1	0.356615	0.0655714	5.37079e-08	0	--	--	--	--	--
270	ENSG00000167985	SDHAF2	11	61430042	61447529	YES	Succinate dehydrogenase assembly factor 2, mitochondrial	0.305771	0.0615504	6.77094e-07	27	0.111517	0.412371	--	--	--
271	ENSG00000167996	FTH1	11	61959718	61967660	YES	Ferritin heavy chainFerritin	0.31654	0.0586144	6.6502e-08	0	--	--	--	--	--
272	ENSG00000168393	DTYMK	2	241675742	241686991	YES	Thymidylate kinase	0.315859	0.0593295	1.01617e-07	147	0.729211	0.439324	--	--	--
273	ENSG00000168528	SERINC2	1	31409565	31434680	NO	Serine incorporator 2	0.386989	0.0574429	1.61765e-11	160	0.311899	0.9154	--	--	--
274	ENSG00000168701	TMEM208	16	67227103	67229278	YES	Transmembrane protein 208	0.318035	0.0609204	1.78447e-07	0	--	--	--	--	--
275	ENSG00000169006	NTSR2	2	11658178	11670164	YES	Neurotensin receptor type 2	-0.313891	0.0607585	2.38893e-07	0	--	--	--	--	--
276	ENSG00000169435	RASSF6	4	73571550	73620631	YES	Ras association domain-containing protein 6	-0.315851	0.0598761	1.32696e-07	0	--	--	--	--	--
277	ENSG00000170017	ALCAM	3	105366909	105576900	NO	CD166 antigen	0.313036	0.0623954	5.24907e-07	0	--	--	--	--	--
278	ENSG00000170043	TRAPPC1	17	7930345	7932123	YES	Trafficking protein particle complex subunit 1	0.295208	0.0611704	1.393e-06	1	0.0110434	0.677897	--	--	--
279	ENSG00000170266	GLB1	3	32996608	33097230	YES	Beta-galactosidase	0.47735	0.0587871	4.66273e-16	0	--	--	--	--	--
280	ENSG00000171094	ALK	2	29192774	29921566	NO	ALK tyrosine kinase receptorTyrosine-protein kinase receptor	-0.299677	0.0624726	1.61118e-06	9	0.0272161	0.599635	--	--	--
281	ENSG00000171159	C9orf16	9	128160260	128163928	NO	UPF0184 protein C9orf16	0.383678	0.0600895	1.71275e-10	0	--	--	--	--	--
282	ENSG00000171649	ZIK1	19	57578456	57593777	YES	Zinc finger protein interacting with ribonucleoprotein K	0.341491	0.0677755	4.69057e-07	106	0.413275	0.732414	--	--	--
283	ENSG00000171658	-	3	185959943	185980872	YES	-	0.388253	0.0575361	1.49916e-11	0	--	--	--	--	--
284	ENSG00000171860	C3AR1	12	8058302	8066471	NO	C3a anaphylatoxin chemotactic receptor	0.295826	0.0615343	1.52829e-06	56	0.290376	0.0917817	--	--	--
285	ENSG00000172057	ORMDL3	17	39921041	39927601	YES	ORM1-like protein 3	-0.346849	0.0636703	5.10592e-08	145	0.338541	0.209291	--	--	--
286	ENSG00000172179	PRL	6	22287244	22297501	NO	Prolactin	0.33033	0.0639953	2.44602e-07	0	--	--	--	--	--
287	ENSG00000172724	CCL19	9	34689567	34691277	NO	C-C motif chemokineC-C motif chemokine 19	0.33216	0.0627473	1.19929e-07	0	--	--	--	--	--
288	ENSG00000172757	CFL1	11	65823022	65862026	YES	Cofilin-1	0.331267	0.0587111	1.67773e-08	103	0.217378	0.0198263	4	0.0428932	0.716177
289	ENSG00000173267	SNCG	10	86958618	86963260	YES	Gamma-synuclein	0.465185	0.0732491	2.14301e-10	18	0.0408428	0.364948	--	--	--
290	ENSG00000173530	TNFRSF10D	8	23135588	23164030	YES	Tumor necrosis factor receptor superfamily member 10D	0.322485	0.0608033	1.13457e-07	12	0.125299	0.0430659	1	0.00203102	0.766995
291	ENSG00000173950	XXYLT1	3	195068279	195271167	YES	Xyloside xylosyltransferase 1	0.331725	0.0619386	8.52198e-08	98	0.182602	0.846082	--	--	--
292	ENSG00000174145	NWD2	4	37244220	37449465	YES	NACHT and WD repeat domain-containing protein 2	-0.333645	0.0686122	1.15754e-06	0	--	--	--	--	--
293	ENSG00000174165	ZDHHC24	11	66520637	66546238	YES	PalmitoyltransferaseProbable palmitoyltransferase ZDHHC24	0.307084	0.0621955	7.91698e-07	28	0.128558	0.306753	--	--	--
294	ENSG00000174332	GLIS1	1	53506237	53734204	YES	Zinc finger protein GLIS1	-0.317954	0.0623475	3.4017e-07	12	0.0457384	0.248448	--	--	--
295	ENSG00000174697	LEP	7	128241284	128257628	NO	Leptin	0.400011	0.0722379	3.06981e-08	2	0.0182882	0.161663	--	--	--
296	ENSG00000174807	CD248	11	66314487	66317044	NO	Endosialin	0.347437	0.0586363	3.11761e-09	0	--	--	--	--	--
297	ENSG00000175785	PRIMA1	14	93718298	93788481	NO	Proline-rich membrane anchor 1	-0.358817	0.0630835	1.2856e-08	1	0.000651952	0.228752	--	--	--
298	ENSG00000176194	CIDEA	18	12254319	12277595	NO	Cell death activator CIDE-A	-0.425492	0.0657307	9.59113e-11	62	0.291318	0.00237144	3	0.044232	0.550245
299	ENSG00000176273	SLC35G1	10	93893973	93956062	YES	Solute carrier family 35 member G1	0.440356	0.063869	5.39855e-12	256	0.159441	0.456136	--	--	--
300	ENSG00000176402	GJC3	7	99923269	99929620	YES	Gap junction gamma-3 protein	-0.339112	0.0602417	1.81059e-08	3	0.015005	0.882874	--	--	--
301	ENSG00000177133	LINC00982	1	3059615	3068437	YES	-	-0.31775	0.0593639	8.67063e-08	0	--	--	--	--	--
302	ENSG00000177556	ATOX1	5	151742316	151772532	YES	Copper transport protein ATOX1	0.295773	0.0614937	1.51075e-06	151	0.189588	0.0172003	2	0.0414818	0.571797
303	ENSG00000177628	GBA	1	155234452	155244699	NO	Glucosylceramidase	0.332123	0.0638861	2.00715e-07	169	0.409659	0.400938	--	--	--
304	ENSG00000177885	GRB2	17	75318076	75405709	YES	Growth factor receptor-bound protein 2	0.336907	0.0682516	7.96384e-07	140	0.153562	0.30524	--	--	--
305	ENSG00000178301	AQP11	11	77589391	77610355	YES	Aquaporin-11	0.329595	0.0685964	1.54866e-06	156	0.035802	0.0561433	--	--	--
306	ENSG00000178537	SLC25A20	3	48856931	48898993	YES	Mitochondrial carnitine/acylcarnitine carrier protein	0.339807	0.0675392	4.87268e-07	0	--	--	--	--	--
307	ENSG00000178821	TMEM52	1	1917590	1919273	NO	Transmembrane protein 52	-0.358425	0.0642534	2.42868e-08	31	0.0262901	0.096622	--	--	--
308	ENSG00000178826	TMEM139	7	143279957	143288048	YES	Transmembrane protein 139	0.447223	0.0840453	1.03073e-07	0	--	--	--	--	--
309	ENSG00000178860	MSC	8	71841549	71844468	NO	Musculin	0.400767	0.0582364	5.91327e-12	1	0.00780362	0.136364	--	--	--
310	ENSG00000180263	FGD6	12	95076749	95217482	YES	FYVE, RhoGEF and PH domain-containing protein 6	0.382397	0.0672081	1.27228e-08	58	0.0910246	0.146542	--	--	--
311	ENSG00000180537	RNF182	6	13924446	13980302	YES	E3 ubiquitin-protein ligase RNF182	0.440538	0.066397	3.24713e-11	48	0.239165	0.497298	--	--	--
312	ENSG00000180596	HIST1H2BC	6	26114873	26123926	YES	Histone H2B type 1-C/E/F/G/IHistone H2B type 1Histone H2B	0.39707	0.070747	1.99388e-08	0	--	--	--	--	--
313	ENSG00000180776	ZDHHC20	13	21372573	21459370	YES	Probable palmitoyltransferase ZDHHC20Palmitoyltransferase	0.374153	0.072935	2.89813e-07	293	0.408987	0.100309	--	--	--
314	ENSG00000180777	ANKRD30B	18	14728272	14852738	YES	Ankyrin repeat domain-containing protein 30B	0.440627	0.0825067	9.26952e-08	0	--	--	--	--	--
315	ENSG00000180801	ARSJ	4	113900284	113979727	YES	Arylsulfatase J	0.325192	0.0637434	3.36817e-07	0	--	--	--	--	--
316	ENSG00000181019	NQO1	16	69706996	69726951	NO	NAD(P)H dehydrogenase [quinone] 1	0.356622	0.0631746	1.65159e-08	0	--	--	--	--	--
317	ENSG00000181104	F2R	5	76716043	76735781	YES	Proteinase-activated receptor 1	0.444378	0.0607952	2.68273e-13	209	0.585723	0.0267644	2	0.0781154	0.707945
318	ENSG00000181234	TMEM132C	12	128267403	128707915	YES	Transmembrane protein 132C	-0.364538	0.0698552	1.80395e-07	11	0.10459	0.317845	--	--	--
319	ENSG00000181856	SLC2A4	17	7281667	7288257	NO	Solute carrier family 2, facilitated glucose transporter member 4	-0.36228	0.0684764	1.21925e-07	18	0.0848423	0.970358	--	--	--
320	ENSG00000181938	GINS3	16	58295080	58406144	YES	DNA replication complex GINS protein PSF3	-0.397614	0.0722976	3.80458e-08	2	0.0284802	0.273534	--	--	--
321	ENSG00000182463	TSHZ2	20	52972407	53495330	YES	Teashirt homolog 2	0.320263	0.0652587	9.22025e-07	304	0.224915	0.196304	--	--	--
322	ENSG00000183570	PCBP3	21	45643694	45942454	YES	Poly(rC)-binding protein 3	0.407188	0.0653745	4.70786e-10	467	0.808713	0.00786036	7	0.143054	0.229037
323	ENSG00000183840	GPR39	2	132416574	132646559	YES	G-protein coupled receptor 39	0.360965	0.0606592	2.66984e-09	54	0.104059	0.00960897	0	--	--
324	ENSG00000184156	KCNQ3	8	132120859	132480953	YES	Potassium voltage-gated channel subfamily KQT member 3	0.350441	0.0611142	9.79717e-09	0	--	--	--	--	--
325	ENSG00000184254	ALDH1A3	15	100877714	100916626	YES	Aldehyde dehydrogenase family 1 member A3	0.350859	0.0655625	8.72233e-08	0	--	--	--	--	--
326	ENSG00000184828	ZBTB7C	18	48026673	48410752	YES	Zinc finger and BTB domain-containing protein 7C	-0.36823	0.0637162	7.50508e-09	0	--	--	--	--	--
327	ENSG00000185100	ADSSL1	14	104724186	104747325	YES	Adenylosuccinate synthetase isozyme 1Adenylosuccinate synthetase	-0.350929	0.0632951	2.95078e-08	72	0.167875	0.56621	--	--	--
328	ENSG00000186335	SLC36A2	5	151314978	151347590	YES	Proton-coupled amino acid transporter 2	0.360688	0.0626266	8.44446e-09	0	--	--	--	--	--
329	ENSG00000186469	GNG2	14	51826195	51979342	YES	Guanine nucleotide-binding protein G(I)/G(S)/G(O) subunit gamma-2	0.379518	0.0587868	1.07621e-10	3	0.00861561	0.371968	--	--	--
330	ENSG00000187134	AKR1C1	10	4963253	5107522	YES	Aldo-keto reductase family 1 member C1	0.298382	0.0593778	5.03039e-07	0	--	--	--	--	--
331	ENSG00000187164	SHTN1	10	116881482	117126586	YES	Shootin-1	0.343746	0.0616751	2.4969e-08	88	0.0941381	0.767905	--	--	--
332	ENSG00000187210	GCNT1	9	76419850	76507416	YES	Beta-1,3-galactosyl-O-glycosyl-glycoprotein beta-1,6-N-acetylglucosaminyltransferase	0.349414	0.061037	1.03662e-08	14	0.0320317	0.755663	--	--	--
333	ENSG00000187837	HIST1H1C	6	26055787	26056428	NO	Histone H1.2	0.413903	0.0745125	2.77905e-08	6	0.0350963	0.724754	--	--	--
334	ENSG00000187840	EIF4EBP1	8	38030341	38060365	YES	Eukaryotic translation initiation factor 4E-binding protein 1	-0.325833	0.0598222	5.13155e-08	9	0.022636	0.864642	--	--	--
335	ENSG00000188385	JAKMIP3	10	132104671	132184809	NO	Janus kinase and microtubule-interacting protein 3	0.312587	0.0616414	3.95622e-07	8	0.0819871	0.196978	--	--	--
336	ENSG00000188984	AADACL3	1	12716115	12728759	YES	Arylacetamide deacetylase-like 3	0.522274	0.0724616	5.69506e-13	0	--	--	--	--	--
337	ENSG00000189129	PLAC9	10	80131682	80145359	YES	Placenta-specific protein 9	0.343509	0.0655072	1.57269e-07	938	1	3.98425e-06	17	0.188009	0.4789
338	ENSG00000196139	AKR1C3	10	5035354	5107686	YES	Aldo-keto reductase family 1 member C3	0.412977	0.0647278	1.76836e-10	94	0.421627	0.00141165	1	0.0461856	0.754336
339	ENSG00000196154	S100A4	1	153543613	153550136	NO	Protein S100-A4	0.365645	0.067214	5.32742e-08	4	0.0241134	0.720144	--	--	--
340	ENSG00000196502	SULT1A1	16	28605196	28623625	NO	Sulfotransferase 1A1	0.303281	0.0585664	2.23787e-07	265	0.728895	0.0763257	--	--	--
341	ENSG00000196616	ADH1B	4	99304964	99321442	NO	Alcohol dehydrogenase 1B	-0.399962	0.0601628	2.97116e-11	104	0.188094	0.564306	--	--	--
342	ENSG00000196743	GM2A	5	151212150	151270440	NO	Ganglioside GM2 activator	0.329202	0.0618073	1.00257e-07	86	0.29186	0.101333	--	--	--
343	ENSG00000196876	SCN8A	12	51590266	51812864	YES	Sodium channel protein type 8 subunit alpha	0.338609	0.0639237	1.17668e-07	0	--	--	--	--	--
344	ENSG00000196878	LAMB3	1	209614870	209652466	NO	Laminin subunit beta-3	0.368627	0.059358	5.29065e-10	0	--	--	--	--	--
345	ENSG00000197045	GMFB	14	54474484	54489196	YES	Glia maturation factor beta	0.316602	0.0655168	1.34908e-06	142	0.15009	0.140776	--	--	--
346	ENSG00000197410	DCHS2	4	154232037	154491716	NO	Protocadherin-23	0.316268	0.0642142	8.42755e-07	0	--	--	--	--	--
347	ENSG00000197614	MFAP5	12	8637346	8662888	YES	Microfibrillar-associated protein 5	0.302711	0.0622235	1.14513e-06	0	--	--	--	--	--
348	ENSG00000197746	PSAP	10	71816298	71851369	YES	Prosaposin	0.378329	0.0569657	3.1081e-11	32	0.0486493	0.0291252	3	0.0049803	0.196816
349	ENSG00000197798	FAM118B	11	126211414	126262986	YES	Protein FAM118B	0.317126	0.0651068	1.11112e-06	0	--	--	--	--	--
350	ENSG00000197891	SLC22A12	11	64590641	64602353	NO	Solute carrier family 22 member 12	0.578362	0.0857091	1.49936e-11	32	0.0908588	0.0150344	4	0.0162669	0.94701
351	ENSG00000198324	PHETA1	12	111360651	111369121	YES	Sesquipedalian-1	0.315826	0.0625011	4.34649e-07	0	--	--	--	--	--
352	ENSG00000198715	GLMP	1	156290089	156295689	YES	Glycosylated lysosomal membrane protein	0.317474	0.0606409	1.64706e-07	127	0.195062	0.490506	--	--	--
353	ENSG00000198794	SCAMP5	15	74957219	75021496	YES	Secretory carrier-associated membrane protein 5Secretory carrier-associated membrane protein	0.321877	0.0652712	8.16539e-07	240	0.445101	0.355503	--	--	--
354	ENSG00000198848	CES1	16	55802851	55833337	NO	Liver carboxylesterase 1	0.474631	0.0756353	3.49048e-10	0	--	--	--	--	--
355	ENSG00000198963	RORB	9	74497365	74693177	NO	NA	-0.392661	0.0609534	1.17916e-10	0	--	--	--	--	--
356	ENSG00000204054	-	9	129483451	129513683	YES	-	0.366962	0.0619796	3.20604e-09	63	0.339368	0.597259	--	--	--
357	ENSG00000204403	CASP12	11	104885718	104898670	YES	Inactive caspase-12	0.301116	0.062634	1.52798e-06	29	0.00282701	0.712839	--	--	--
358	ENSG00000206145	-	22	21035243	21045017	YES	-	0.435314	0.0636716	8.09422e-12	36	0.385583	1.61131e-07	1	0.00883861	0.528606
359	ENSG00000213281	NRAS	1	114704469	114716894	YES	GTPase NRas	0.309705	0.0644365	1.53706e-06	0	--	--	--	--	--
360	ENSG00000214274	ANG	14	20684177	20698971	YES	Angiogenin	-0.335874	0.0668333	5.01989e-07	5	0.0629508	0.00123557	0	--	--
361	ENSG00000214456	PLIN5	19	4522531	4535224	YES	Perilipin-5	-0.349283	0.0609174	9.82544e-09	3	0.0178657	0.859542	--	--	--
362	ENSG00000214814	FER1L6	8	123851987	124120061	YES	Fer-1-like protein 6	0.345871	0.0620237	2.45506e-08	0	--	--	--	--	--
363	ENSG00000215218	UBE2QL1	5	6448623	6494909	YES	Ubiquitin-conjugating enzyme E2Q-like protein 1	0.364224	0.0722784	4.67527e-07	23	0.0532689	0.175427	--	--	--
364	ENSG00000216921	LOC285095	2	241893985	241902551	YES	-	-0.42934	0.0769668	2.42953e-08	54	0.0983902	0.385995	--	--	--
365	ENSG00000222041	CYTOR	2	87455368	87606805	YES	-	0.297844	0.0620325	1.5755e-06	8	0.108994	0.374142	--	--	--
366	ENSG00000224222	-	10	69994626	70007836	YES	-	-0.31818	0.0643728	7.70192e-07	0	--	--	--	--	--
367	ENSG00000224409	-	1	32717734	32725237	YES	-	0.384077	0.0604206	2.06113e-10	0	--	--	--	--	--
368	ENSG00000224825	-	9	74485551	74499127	YES	-	-0.380443	0.0593125	1.41554e-10	0	--	--	--	--	--
369	ENSG00000224939	LINC00184	1	234629311	234634780	YES	-	0.342271	0.0631296	5.90278e-08	86	0.392577	0.248469	--	--	--
370	ENSG00000224958	PGM5-AS1	9	68355189	68357852	YES	-	-0.3339	0.0620747	7.49004e-08	0	--	--	--	--	--
371	ENSG00000227082	-	1	121396754	121463129	YES	-	0.319987	0.0640362	5.82355e-07	250	0.568067	4.37867e-06	1	0.0013226	0.000262759
372	ENSG00000228495	LINC01013	6	132131915	132169374	YES	-	0.323777	0.0586547	3.38899e-08	0	--	--	--	--	--
373	ENSG00000228594	FNDC10	1	1598011	1600096	YES	Fibronectin type III domain-containing protein 10	0.323392	0.0635705	3.63519e-07	0	--	--	--	--	--
374	ENSG00000231528	FAM225A	9	113113073	113119928	YES	-	0.343325	0.0593962	7.45859e-09	8	0.0389862	0.441651	--	--	--
375	ENSG00000231574	LINC02015	3	177816865	177899224	YES	-	0.36705	0.0561593	6.32387e-11	0	--	--	--	--	--
376	ENSG00000231943	PGM5P4-AS1	2	113527568	113542672	YES	-	-0.302048	0.0614197	8.75365e-07	237	0.645017	0.147276	--	--	--
377	ENSG00000233276	GPX1	3	49357176	49358600	NO	Glutathione peroxidase 1Glutathione peroxidase	0.442248	0.0744598	2.86025e-09	89	0.133066	0.174462	--	--	--
378	ENSG00000233901	LINC01503	9	129332300	129359538	YES	-	0.391742	0.0689738	1.35025e-08	0	--	--	--	--	--
379	ENSG00000234362	LINC01914	2	41931599	41933723	YES	-	0.313513	0.0631138	6.785e-07	34	0.148936	0.718967	--	--	--
380	ENSG00000234380	LINC01426	21	34745757	34784886	YES	-	0.318563	0.0651059	9.93075e-07	70	0.233078	0.811739	--	--	--
381	ENSG00000234754	C1orf140	1	221330080	221336296	YES	-	0.408052	0.0571315	9.17707e-13	155	0.277561	0.261143	--	--	--
382	ENSG00000235531	MSC-AS1	8	71828167	72118393	YES	-	0.3877	0.0665382	5.65257e-09	0	--	--	--	--	--
383	ENSG00000235782	-	1	70947379	70951493	YES	-	0.487164	0.0739489	4.4626e-11	31	0.110685	0.00230123	0	--	--
384	ENSG00000236824	BCYRN1	2	47331060	47344517	YES	-	0.438256	0.0658388	2.80425e-11	0	--	--	--	--	--
385	ENSG00000237649	KIFC1	6	33391536	33409924	NO	Kinesin-like protein KIFC1Kinesin-like protein	0.292935	0.0591329	7.27596e-07	0	--	--	--	--	--
386	ENSG00000238042	-	1	221880981	221978523	YES	-	0.300151	0.0602887	6.40613e-07	0	--	--	--	--	--
387	ENSG00000239622	-	7	25689580	25689959	YES	-	0.353593	0.0708845	6.09156e-07	0	--	--	--	--	--
388	ENSG00000241369	LINC01192	3	163127923	163361563	YES	-	0.315764	0.0623293	4.06133e-07	0	--	--	--	--	--
389	ENSG00000241644	INMT	7	30697985	30757602	YES	Indolethylamine N-methyltransferase	0.32674	0.066128	7.7714e-07	24	0.0900935	0.193599	--	--	--
390	ENSG00000241839	PLEKHO2	15	64841883	64868007	YES	Pleckstrin homology domain-containing family O member 2	0.297173	0.0606373	9.54324e-07	124	0.267182	0.159926	--	--	--
391	ENSG00000242265	PEG10	7	94656325	94669695	YES	Retrotransposon-derived protein PEG10	0.34005	0.0636246	9.06032e-08	52	0.0297723	0.542995	--	--	--
392	ENSG00000243317	STMP1	7	135662496	135693418	YES	Short transmembrane mitochondrial protein 1	0.350662	0.0613212	1.07505e-08	291	0.739851	0.218914	--	--	--
393	ENSG00000244242	IFITM10	11	1732410	1750591	YES	Interferon-induced transmembrane protein 10	0.316656	0.0613734	2.47604e-07	58	0.133579	0.19419	--	--	--
394	ENSG00000246022	ALDH1L1-AS2	3	126180065	126210169	YES	-	-0.337938	0.0650972	2.0885e-07	53	0.0927292	0.991773	--	--	--
395	ENSG00000249142	-	5	32522758	32523865	YES	-	0.430805	0.0781441	3.52846e-08	0	--	--	--	--	--
396	ENSG00000249252	LOC101929095	4	15004942	15427914	YES	-	-0.318614	0.0610593	1.80756e-07	0	--	--	--	--	--
397	ENSG00000250266	-	4	170273919	170283079	YES	-	-0.305469	0.0600868	3.69967e-07	14	0.0202446	0.977259	--	--	--
398	ENSG00000251442	-	4	78645903	78682699	YES	-	0.316408	0.0657294	1.48088e-06	0	--	--	--	--	--
399	ENSG00000251459	-	4	57491390	57495233	YES	-	0.42103	0.0623297	1.42943e-11	0	--	--	--	--	--
400	ENSG00000253276	CCDC71L	7	106656765	106660996	YES	Coiled-coil domain-containing protein 71L	0.372251	0.071069	1.62426e-07	0	--	--	--	--	--
401	ENSG00000253379	-	8	71403440	71592025	YES	-	-0.308211	0.0623257	7.60789e-07	0	--	--	--	--	--
402	ENSG00000253414	-	8	37516410	37517021	YES	-	0.292048	0.0606874	1.49184e-06	0	--	--	--	--	--
403	ENSG00000254109	RBPMS-AS1	8	30382119	30385401	YES	-	-0.306347	0.0633814	1.34232e-06	205	0.344053	0.394833	--	--	--
404	ENSG00000254636	ARMS2	10	122454653	122457352	YES	Age-related maculopathy susceptibility protein 2	0.314401	0.0622085	4.3268e-07	68	0.162288	0.55238	--	--	--
405	ENSG00000254827	SLC22A18AS	11	2887780	2903945	YES	Beckwith-Wiedemann syndrome chromosomal region 1 candidate gene B protein	0.344862	0.0616298	2.19739e-08	0	--	--	--	--	--
406	ENSG00000256269	HMBS	11	119084866	119093549	YES	Porphobilinogen deaminase	0.374976	0.0645229	6.19087e-09	197	0.432844	0.00313186	8	0.116883	0.471227
407	ENSG00000259062	ACTN1-AS1	14	68979682	68987463	YES	-	0.303308	0.0619245	9.68046e-07	49	0.204203	0.105503	--	--	--
408	ENSG00000260266	PPIAP46	15	74350768	74364620	YES	-	0.314808	0.0605569	2.00852e-07	17	0.0834521	0.638068	--	--	--
409	ENSG00000260604	-	6	3904920	3911979	YES	-	0.312028	0.0631551	7.78583e-07	0	--	--	--	--	--
410	ENSG00000260916	CCPG1	15	55340032	55408510	YES	Cell cycle progression protein 1	0.390337	0.063975	1.05149e-09	10	0.0301956	0.719112	--	--	--
411	ENSG00000261399	-	16	1713527	1714208	YES	-	-0.332104	0.0623893	1.02017e-07	0	--	--	--	--	--
412	ENSG00000261888	-	17	83104255	83106910	YES	-	0.33528	0.0649717	2.46413e-07	41	0.293984	0.46096	--	--	--
413	ENSG00000263528	IKBKE	1	206470476	206496889	YES	Inhibitor of nuclear factor kappa-B kinase subunit epsilon	0.334724	0.0626069	8.97006e-08	10	0.058844	0.552009	--	--	--
414	ENSG00000264968	-	17	39927742	39939601	YES	-	-0.376016	0.0591565	2.06684e-10	193	0.669474	0.080143	--	--	--
415	ENSG00000266835	-	18	3466250	3478978	YES	-	0.30627	0.0606955	4.51144e-07	0	--	--	--	--	--
416	ENSG00000268996	MAN1B1-DT	9	137085369	137086817	YES	-	0.319958	0.0644928	7.00794e-07	176	0.682531	0.74169	--	--	--
417	ENSG00000270885	RASL10B	17	35731649	35743521	YES	Ras-like protein family member 10B	-0.431932	0.0584326	1.44667e-13	212	0.252991	0.793694	--	--	--
418	ENSG00000272183	-	2	74501717	74502365	YES	-	0.314266	0.0623164	4.5811e-07	1	0.00121108	0.706117	--	--	--
419	ENSG00000272482	-	1	12618900	12619244	YES	-	-0.333474	0.0571849	5.49292e-09	0	--	--	--	--	--
420	ENSG00000273079	GRIN2B	12	13537337	13980119	NO	Glutamate receptor ionotropic, NMDA 2B	0.410237	0.0852011	1.47256e-06	0	--	--	--	--	--
421	ENSG00000273186	-	9	128431598	128432006	YES	-	0.32909	0.0595904	3.34144e-08	329	0.554998	0.231562	--	--	--
422	ENSG00000273472	-	4	140756528	140757921	YES	-	0.347762	0.0716969	1.23182e-06	0	--	--	--	--	--
423	ENSG00000274248	-	21	45974489	45974953	YES	-	0.389612	0.0551057	1.54645e-12	192	0.456733	0.000106932	4	0.0204667	0.718899
424	ENSG00000274956	UG0898H09	8	62977861	62984900	YES	-	-0.338398	0.0619052	4.59299e-08	0	--	--	--	--	--
425	ENSG00000275395	FCGBP	19	39863323	39934626	YES	IgGFc-binding protein	0.296374	0.0605304	9.7667e-07	3	0.00860715	0.195144	--	--	--
426	ENSG00000275763	-	18	76495521	76498088	YES	-	0.367106	0.0625031	4.26919e-09	0	--	--	--	--	--
427	ENSG00000276600	RAB7B	1	205976740	206003461	YES	Ras-related protein Rab-7b	0.307977	0.0606537	3.82158e-07	0	--	--	--	--	--
428	ENSG00000277448	LINC02338	13	58165827	58209483	YES	-	0.308781	0.0606311	3.5286e-07	0	--	--	--	--	--
429	ENSG00000280241	-	4	154142122	154298819	YES	-	0.362805	0.0650302	2.41873e-08	34	0.0677582	0.187648	--	--	--
430	ENSG00000280302	-	18	12279427	12282739	YES	-	-0.361879	0.0675173	8.33159e-08	65	0.512493	6.2756e-05	1	0.0447788	0.255179
