# Supplementary material for: Identification of novel genes whose expression in adipose tissue affects body fat mass and distribution: an RNA-Seq and Mendelian Randomization study
Source: Eur J Hum Genet. 2022 Aug 11;32(9):1127–35. doi: 10.1038/s41431-022-01161-3 (PMC11369295; doi:10.1038/s41431-022-01161-3)
Supplement: Supplementary file 3 — Supplementary Table 6 [file 41431_2022_1161_MOESM3_ESM.xlsx]

## Sheet: Sheet1
	Gene information							Gene expression analysis			Mendelian Randomization analysis			Replication analysis
	Ensembl	Gene	Chr	Gene_start	Gene_end	novel	Protein	C-JAMP_beta	C-JAMP_SE	C-JAMP_pvalue	MR_no_var	MR_R2	MR_pvalue	no_var	R2	pvalue
1	ENSG00000003436	TFPI	2	187464230	187565760	NO	Tissue factor pathway inhibitor	-0.203042	0.0413578	9.13558e-07	5	0.013914	0.647446	--	--	--
2	ENSG00000005059	MCUB	4	109560205	109688726	YES	Calcium uniporter regulatory subunit MCUb, mitochondrial	-0.214328	0.0406408	1.337e-07	6	0.019734	0.450731	--	--	--
3	ENSG00000005882	PDK2	17	50094737	50112152	YES	[Pyruvate dehydrogenase (acetyl-transferring)] kinase isozyme 2, mitochondrial	0.206522	0.039804	2.12013e-07	24	0.141948	0.638672	--	--	--
4	ENSG00000006327	TNFRSF12A	16	3018445	3022383	YES	Tumor necrosis factor receptor superfamily member 12A	-0.209498	0.0377316	2.81898e-08	0	--	--	--	--	--
5	ENSG00000007237	GAS7	17	9910609	10198551	YES	Growth arrest-specific protein 7	-0.21117	0.0410284	2.64809e-07	0	--	--	--	--	--
6	ENSG00000013364	MVP	16	29820394	29848039	NO	Major vault protein	-0.205236	0.0411994	6.3083e-07	0	--	--	--	--	--
7	ENSG00000019169	MARCO	2	118942166	118994660	YES	Macrophage receptor MARCO	-0.196664	0.0390112	4.62563e-07	45	0.041672	0.60869	--	--	--
8	ENSG00000026508	CD44	11	35138870	35232402	YES	CD44 antigen	-0.245702	0.039819	6.80926e-10	53	0.224471	0.0178934	0	--	--
9	ENSG00000035664	DAPK2	15	63907036	64072033	NO	Death-associated protein kinase 2	0.20676	0.0385977	8.47149e-08	0	--	--	--	--	--
10	ENSG00000038945	MSR1	8	16107878	16567490	YES	Macrophage scavenger receptor types I and II	-0.21358	0.0368886	7.04454e-09	31	0.077335	0.537448	--	--	--
11	ENSG00000041982	TNC	9	115019578	115118257	NO	Tenascin	-0.23579	0.0383834	8.09674e-10	7	0.0456395	0.959504	--	--	--
12	ENSG00000050165	DKK3	11	11963106	12009769	YES	Dickkopf-related protein 3	-0.224343	0.0428874	1.68619e-07	12	0.122545	0.0335925	0	--	--
13	ENSG00000060982	BCAT1	12	24810022	24949459	YES	Branched-chain-amino-acid aminotransferase, cytosolicBranched-chain-amino-acid aminotransferase	-0.192554	0.0380364	4.14084e-07	140	0.303686	0.217108	--	--	--
14	ENSG00000064225	ST3GAL6	3	98732236	98821201	YES	Type 2 lactosamine alpha-2,3-sialyltransferase	0.197489	0.0387161	3.37948e-07	515	0.366382	0.622662	--	--	--
15	ENSG00000064300	NGFR	17	49495293	49515017	YES	Tumor necrosis factor receptor superfamily member 16	-0.232043	0.0392533	3.39167e-09	11	0.071815	0.0749976	--	--	--
16	ENSG00000065485	PDIA5	3	123067062	123225227	YES	Protein disulfide-isomerase A5	-0.220815	0.0437436	4.46581e-07	0	--	--	--	--	--
17	ENSG00000065911	MTHFD2	2	74198562	74217565	YES	Bifunctional methylenetetrahydrofolate dehydrogenase/cyclohydrolase, mitochondrial	-0.210564	0.0417497	4.57101e-07	0	--	--	--	--	--
18	ENSG00000066697	MSANTD3	9	100427156	100451711	YES	Myb/SANT-like DNA-binding domain-containing protein 3	-0.209895	0.0385564	5.21442e-08	17	0.031152	0.142017	--	--	--
19	ENSG00000068976	PYGM	11	64746389	64760297	YES	Glycogen phosphorylase, muscle form	0.209356	0.0380448	3.73632e-08	0	--	--	--	--	--
20	ENSG00000070182	SPTB	14	64746283	64879883	NO	Spectrin beta chain, erythrocytic	0.214472	0.0429651	5.98254e-07	0	--	--	--	--	--
21	ENSG00000075234	TTC38	22	46267961	46294008	NO	Tetratricopeptide repeat protein 38	0.211022	0.0398293	1.16972e-07	201	0.349089	0.168585	--	--	--
22	ENSG00000075239	ACAT1	11	108121516	108147776	YES	Acetyl-CoA acetyltransferase, mitochondrial	0.256165	0.0475732	7.25813e-08	8	0.0278188	0.31562	--	--	--
23	ENSG00000077585	GPR137B	1	236142505	236221865	YES	Integral membrane protein GPR137B	-0.197878	0.0384905	2.73322e-07	16	0.0555897	0.586462	--	--	--
24	ENSG00000077616	NAALAD2	11	90131515	90192894	YES	N-acetylated-alpha-linked acidic dipeptidase 2	0.24406	0.0390002	3.90138e-10	58	0.102751	0.212875	--	--	--
25	ENSG00000078070	MCCC1	3	183015218	183116075	YES	Methylcrotonoyl-CoA carboxylase subunit alpha, mitochondrial	0.267018	0.0501669	1.02296e-07	164	0.297029	0.0285482	2	0.0366874	0.0416321
26	ENSG00000080493	SLC4A4	4	71187286	71572087	YES	Electrogenic sodium bicarbonate cotransporter 1Anion exchange protein	0.261032	0.0498019	1.59359e-07	0	--	--	--	--	--
27	ENSG00000082146	STRADB	2	201387858	201480846	YES	STE20-related kinase adapter protein beta	0.277302	0.044494	4.59535e-10	0	--	--	--	--	--
28	ENSG00000083123	BCKDHB	6	80106647	80346270	YES	2-oxoisovalerate dehydrogenase subunit beta, mitochondrial	0.248754	0.0469195	1.1471e-07	118	0.143974	0.251142	--	--	--
29	ENSG00000084674	APOB	2	21001429	21044073	NO	Apolipoprotein B-100	0.2353	0.0405575	6.56723e-09	217	0.36298	1.44587e-05	2	0.0403687	0.705981
30	ENSG00000085831	TTC39A	1	51287258	51345116	YES	Tetratricopeptide repeat protein 39A	0.2502	0.0497015	4.80199e-07	0	--	--	--	--	--
31	ENSG00000087299	L2HGDH	14	50237563	50312548	YES	L-2-hydroxyglutarate dehydrogenase, mitochondrial	0.222103	0.044372	5.57223e-07	0	--	--	--	--	--
32	ENSG00000088682	COQ9	16	57447425	57461275	YES	Ubiquinone biosynthesis protein COQ9, mitochondrial	0.227914	0.0469708	1.22076e-06	26	0.0422598	0.814047	--	--	--
33	ENSG00000099840	IZUMO4	19	2096429	2099593	YES	Izumo sperm-egg fusion protein 4	0.205705	0.04269	1.4458e-06	2	0.0240024	0.54573	--	--	--
34	ENSG00000100075	SLC25A1	22	19175575	19178830	YES	Tricarboxylate transport protein, mitochondrial	0.210818	0.0415828	3.98169e-07	1	0.000237586	0.181539	--	--	--
35	ENSG00000100292	HMOX1	22	35380361	35394214	NO	Heme oxygenaseHeme oxygenase 1	-0.199758	0.0377237	1.18834e-07	0	--	--	--	--	--
36	ENSG00000100364	KIAA0930	22	45190338	45240769	YES	Uncharacterized protein KIAA0930	-0.210974	0.0375642	1.95033e-08	39	0.173543	0.425581	--	--	--
37	ENSG00000100417	PMM1	22	41576894	41589890	YES	Phosphomannomutase 1Phosphomannomutase	0.206965	0.0390252	1.13695e-07	271	0.519118	0.286236	--	--	--
38	ENSG00000102575	ACP5	19	11574660	11579008	NO	Tartrate-resistant acid phosphatase type 5	-0.200459	0.0386956	2.21401e-07	23	0.0479288	0.600906	--	--	--
39	ENSG00000102802	MEDAG	13	30906191	30925572	YES	Mesenteric estrogen-dependent adipogenesis protein	-0.220075	0.0421236	1.74625e-07	104	0.15893	0.0381503	2	0.00696066	0.133464
40	ENSG00000104765	BNIP3L	8	26382898	26505636	YES	BCL2/adenovirus E1B 19 kDa protein-interacting protein 3-like	0.208746	0.040689	2.89304e-07	0	--	--	--	--	--
41	ENSG00000104812	GYS1	19	48968125	48993310	NO	Glycogen [starch] synthase, muscle	0.249082	0.0468559	1.06119e-07	0	--	--	--	--	--
42	ENSG00000105221	AKT2	19	40230317	40285536	YES	RAC-beta serine/threonine-protein kinaseNon-specific serine/threonine protein kinase	0.197465	0.0407614	1.26989e-06	6	0.00127194	0.938093	--	--	--
43	ENSG00000105559	PLEKHA4	19	48837097	48868632	YES	Pleckstrin homology domain-containing family A member 4	-0.231679	0.0411577	1.81206e-08	58	0.0837814	0.169777	--	--	--
44	ENSG00000105607	GCDH	19	12891026	12914207	YES	Glutaryl-CoA dehydrogenase, mitochondrial	0.239618	0.045633	1.51295e-07	96	0.398288	0.244717	--	--	--
45	ENSG00000106366	SERPINE1	7	101127089	101139266	NO	Plasminogen activator inhibitor 1	-0.257173	0.0391783	5.23234e-11	0	--	--	--	--	--
46	ENSG00000107130	NCS1	9	130172578	130237304	YES	Neuronal calcium sensor 1	-0.203035	0.0374664	5.98936e-08	0	--	--	--	--	--
47	ENSG00000107833	NPM3	10	101781325	101783413	YES	Nucleoplasmin-3	-0.213134	0.0437977	1.13695e-06	0	--	--	--	--	--
48	ENSG00000111058	ACSS3	12	80936414	81261205	YES	Acyl-CoA synthetase short-chain family member 3, mitochondrial	0.239178	0.0406758	4.10019e-09	68	0.0520636	0.371079	--	--	--
49	ENSG00000111341	MGP	12	14881181	14885926	YES	Matrix Gla protein	-0.23133	0.0397656	5.97969e-09	83	0.225331	0.579098	--	--	--
50	ENSG00000116690	PRG4	1	186296279	186314562	YES	Proteoglycan 4	-0.198837	0.0369648	7.48682e-08	0	--	--	--	--	--
51	ENSG00000117054	ACADM	1	75724347	75787575	YES	Medium-chain specific acyl-CoA dehydrogenase, mitochondrial	0.240425	0.0457078	1.44019e-07	434	0.0893862	0.135557	--	--	--
52	ENSG00000117480	FAAH	1	46394265	46413848	NO	Fatty-acid amide hydrolase 1	0.203251	0.0380206	9.00165e-08	96	0.266236	0.20876	--	--	--
53	ENSG00000117791	MARC2	1	220748225	220784815	YES	Mitochondrial amidoxime reducing component 2	0.230279	0.0414663	2.80166e-08	28	0.0270338	0.595645	--	--	--
54	ENSG00000118804	STBD1	4	76306026	76311599	YES	Starch-binding domain-containing protein 1	0.224084	0.0446313	5.14628e-07	0	--	--	--	--	--
55	ENSG00000119711	ALDH6A1	14	74056850	74084493	YES	Methylmalonate-semialdehyde dehydrogenase [acylating], mitochondrial	0.277312	0.0485347	1.10559e-08	159	0.0766993	0.187706	--	--	--
56	ENSG00000119915	ELOVL3	10	102226328	102229589	NO	Elongation of very long chain fatty acids protein 3	0.21889	0.0448338	1.04884e-06	10	0.0531848	0.280389	--	--	--
57	ENSG00000121075	TBX4	17	61452404	61485110	YES	T-box transcription factor TBX4	0.2671	0.0491449	5.4813e-08	16	0.0261766	0.987834	--	--	--
58	ENSG00000121769	FABP3	1	31365625	31376850	NO	Fatty acid-binding protein, heart	-0.204821	0.0402259	3.54711e-07	4	0.00156496	0.743972	--	--	--
59	ENSG00000122254	HS3ST2	16	22814177	22916338	YES	Heparan sulfate glucosamine 3-O-sulfotransferase 2	-0.24833	0.0393384	2.74268e-10	0	--	--	--	--	--
60	ENSG00000122691	TWIST1	7	19020991	19117672	NO	Twist-related protein 1	0.198653	0.0413633	1.56595e-06	0	--	--	--	--	--
61	ENSG00000123080	CDKN2C	1	50960745	50974633	YES	Cyclin-dependent kinase 4 inhibitor C	0.310654	0.0433992	8.18224e-13	0	--	--	--	--	--
62	ENSG00000123612	ACVR1C	2	157526767	157629005	NO	Activin receptor type-1C	0.250387	0.0406704	7.43698e-10	7	0.0122302	0.875871	--	--	--
63	ENSG00000125648	SLC25A23	19	6436079	6465203	YES	Calcium-binding mitochondrial carrier protein SCaMC-3	0.220719	0.041366	9.51478e-08	18	0.10442	0.876857	--	--	--
64	ENSG00000125965	GDF5	20	35433347	35454746	NO	Growth/differentiation factor 5	0.275799	0.0458766	1.8352e-09	76	0.112041	0.0590198	--	--	--
65	ENSG00000126858	RHOT1	17	32142454	32253374	NO	Mitochondrial Rho GTPase 1Mitochondrial Rho GTPase	0.216822	0.0428183	4.11021e-07	437	0.207948	0.783436	--	--	--
66	ENSG00000127184	COX7C	5	86617904	86620962	YES	-	0.225733	0.042849	1.37834e-07	0	--	--	--	--	--
67	ENSG00000128591	FLNC	7	128830377	128859274	YES	Filamin-C	-0.249282	0.0415147	1.91705e-09	50	0.068662	0.163477	--	--	--
68	ENSG00000129757	CDKN1C	11	2883213	2885881	YES	Cyclin-dependent kinase inhibitor 1C	0.210221	0.0397567	1.23864e-07	0	--	--	--	--	--
69	ENSG00000130558	OLFM1	9	135075422	135121179	NO	Noelin	-0.214017	0.0411895	2.03729e-07	0	--	--	--	--	--
70	ENSG00000130762	ARHGEF16	1	3454426	3481113	YES	Rho guanine nucleotide exchange factor 16	0.21268	0.0406545	1.68245e-07	79	0.170181	0.243107	--	--	--
71	ENSG00000130876	SLC7A10	19	33208664	33225850	NO	Asc-type amino acid transporter 1	0.289095	0.0472384	9.36301e-10	0	--	--	--	--	--
72	ENSG00000130997	POLN	4	2071918	2242121	YES	DNA polymerase nu	0.267792	0.0551401	1.19436e-06	0	--	--	--	--	--
73	ENSG00000131069	ACSS2	20	34872146	34927962	NO	Acetyl-coenzyme A synthetase, cytoplasmicAcetyl-coenzyme A synthetase	0.20262	0.0421561	1.53653e-06	1	0.00802019	0.957932	--	--	--
74	ENSG00000132205	EMILIN2	18	2847030	2915993	YES	EMILIN-2	-0.214502	0.038347	2.2228e-08	11	0.0798204	0.136367	--	--	--
75	ENSG00000132541	RIDA	8	98102344	98117241	NO	2-iminobutanoate/2-iminopropanoate deaminase	0.250851	0.0424994	3.58131e-09	30	0.0570956	0.370846	--	--	--
76	ENSG00000132563	REEP2	5	138439017	138446969	YES	Receptor expression-enhancing proteinReceptor expression-enhancing protein 2	0.215556	0.0432624	6.27571e-07	332	0.601382	0.0458212	7	0.155944	0.704047
77	ENSG00000134056	MRPS36	5	69217760	69230129	YES	28S ribosomal protein S36, mitochondrial	0.252336	0.0454785	2.88181e-08	111	0.0814525	0.231931	--	--	--
78	ENSG00000134247	PTGFRN	1	116910057	116990358	YES	Prostaglandin F2 receptor negative regulator	-0.201269	0.0408067	8.12868e-07	0	--	--	--	--	--
79	ENSG00000134463	ECHDC3	10	11742366	11764070	YES	Enoyl-CoA hydratase domain-containing protein 3, mitochondrial	0.236204	0.0409764	8.19604e-09	142	0.231026	0.310912	--	--	--
80	ENSG00000135094	SDS	12	113392445	113426301	NO	L-serine dehydratase/L-threonine deaminase	-0.192798	0.0396424	1.15373e-06	0	--	--	--	--	--
81	ENSG00000135318	NT5E	6	85449584	85495791	NO	5'-nucleotidase	-0.217881	0.0401497	5.73979e-08	394	0.253289	0.00689595	1	0.0316838	0.975079
82	ENSG00000135821	GLUL	1	182381704	182392206	YES	Glutamine synthetase	0.196197	0.0371649	1.29827e-07	0	--	--	--	--	--
83	ENSG00000136295	TTYH3	7	2631951	2664802	YES	Protein tweety homolog 3Protein tweety homolog	-0.207273	0.0404078	2.90476e-07	0	--	--	--	--	--
84	ENSG00000136383	ALPK3	15	84816680	84873482	YES	Alpha-protein kinase 3	0.240422	0.0413819	6.25356e-09	0	--	--	--	--	--
85	ENSG00000136521	NDUFB5	3	179604690	179627647	YES	NADH dehydrogenase [ubiquinone] 1 beta subcomplex subunit 5, mitochondrial	0.257493	0.0459221	2.05671e-08	0	--	--	--	--	--
86	ENSG00000136634	IL10	1	206767602	206772494	NO	Interleukin-10	-0.202388	0.0375662	7.14421e-08	0	--	--	--	--	--
87	ENSG00000136830	FAM129B	9	127505339	127578989	YES	Niban-like protein 1	-0.198684	0.0412529	1.4628e-06	16	0.0570683	0.870883	--	--	--
88	ENSG00000138172	CALHM2	10	103446786	103452402	YES	Calcium homeostasis modulator protein 2	-0.189988	0.0390829	1.16702e-06	485	0.665415	0.314727	--	--	--
89	ENSG00000138615	CILP	15	65194758	65211488	YES	Cartilage intermediate layer protein 1	-0.241879	0.0433234	2.36254e-08	135	0.201355	0.0598078	--	--	--
90	ENSG00000138796	HADH	4	107989714	108035175	YES	Hydroxyacyl-coenzyme A dehydrogenase, mitochondrial	0.207605	0.0428692	1.28049e-06	4	0.0159922	0.289837	--	--	--
91	ENSG00000139289	PHLDA1	12	76025447	76033932	YES	Pleckstrin homology-like domain family A member 1	-0.194116	0.0377882	2.79252e-07	2	0.0364962	0.964232	--	--	--
92	ENSG00000140009	ESR2	14	64084232	64338112	NO	Estrogen receptor beta	0.246539	0.0469878	1.547e-07	11	0.0617779	0.184021	--	--	--
93	ENSG00000140374	ETFA	15	76215355	76311472	YES	Electron transfer flavoprotein subunit alpha, mitochondrial	0.249224	0.040214	5.73852e-10	87	0.106161	0.15754	--	--	--
94	ENSG00000140740	UQCRC2	16	21952660	21983660	YES	Cytochrome b-c1 complex subunit 2, mitochondrial	0.254832	0.0493522	2.42323e-07	0	--	--	--	--	--
95	ENSG00000141655	TNFRSF11A	18	62325287	62391292	YES	Tumor necrosis factor receptor superfamily member 11A	-0.207286	0.0390979	1.14727e-07	0	--	--	--	--	--
96	ENSG00000143549	TPM3	1	154155304	154194648	YES	Tropomyosin alpha-3 chain	-0.211154	0.0402096	1.50994e-07	0	--	--	--	--	--
97	ENSG00000144908	ALDH1L1	3	126103562	126197994	YES	Cytosolic 10-formyltetrahydrofolate dehydrogenase	0.32561	0.0465838	2.75346e-12	0	--	--	--	--	--
98	ENSG00000145623	OSMR	5	38845858	38945596	NO	Oncostatin-M-specific receptor subunit beta	-0.20356	0.0371738	4.35321e-08	37	0.0894883	0.0998967	--	--	--
99	ENSG00000145685	LHFPL2	5	78485215	78770021	YES	LHFPL tetraspan subfamily member 2 protein	-0.18008	0.0373142	1.39265e-06	0	--	--	--	--	--
100	ENSG00000147573	TRIM55	8	66126896	66175487	YES	Tripartite motif-containing protein 55	0.242943	0.0373773	8.0451e-11	0	--	--	--	--	--
101	ENSG00000147592	LACTB2	8	70635318	70669174	YES	Endoribonuclease LACTB2	0.239395	0.0452055	1.18565e-07	177	0.0090111	0.593602	--	--	--
102	ENSG00000148090	AUH	9	91213815	91361913	YES	Methylglutaconyl-CoA hydratase, mitochondrial	0.218341	0.0431022	4.06977e-07	0	--	--	--	--	--
103	ENSG00000148834	GSTO1	10	104235356	104267459	NO	Glutathione S-transferase omega-1	-0.19443	0.0392841	7.44714e-07	102	0.224796	0.98272	--	--	--
104	ENSG00000149418	ST14	11	130159562	130210376	YES	Suppressor of tumorigenicity 14 protein	-0.207066	0.0395479	1.64251e-07	1	0.0208184	0.172392	--	--	--
105	ENSG00000149809	TM7SF2	11	65111845	65116384	YES	Delta(14)-sterol reductase	0.215918	0.040192	7.77941e-08	0	--	--	--	--	--
106	ENSG00000150471	ADGRL3	4	61201258	62078335	YES	Adhesion G protein-coupled receptor L3	-0.198662	0.0412774	1.48791e-06	75	0.279085	0.0194957	0	--	--
107	ENSG00000150687	PRSS23	11	86791059	86952910	YES	Serine protease 23	-0.215993	0.0391396	3.41848e-08	201	0.496088	0.888286	--	--	--
108	ENSG00000151500	THYN1	11	134248279	134253370	YES	Thymocyte nuclear protein 1	0.213348	0.040846	1.75833e-07	0	--	--	--	--	--
109	ENSG00000151917	BEND6	6	56955126	57027342	YES	BEN domain-containing protein 6	-0.199634	0.0399732	5.90773e-07	511	0.54783	0.0117608	5	0.0386466	0.59583
110	ENSG00000153303	FRMD1	6	168055745	168081557	YES	FERM domain-containing protein 1	0.203909	0.0389417	1.63877e-07	22	0.122899	0.726898	--	--	--
111	ENSG00000154978	VOPP1	7	55436056	55572988	YES	Vesicular, overexpressed in cancer, prosurvival protein 1	-0.194061	0.0396181	9.66773e-07	404	0.0301268	0.512999	--	--	--
112	ENSG00000155660	PDIA4	7	149003062	149028641	YES	Protein disulfide-isomerase A4	-0.216337	0.0398834	5.82019e-08	79	0.155898	0.514335	--	--	--
113	ENSG00000156299	TIAM1	21	31118416	31559977	YES	T-lymphoma invasion and metastasis-inducing protein 1	-0.211358	0.0401018	1.36019e-07	0	--	--	--	--	--
114	ENSG00000156966	B3GNT7	2	231395543	231401164	YES	UDP-GlcNAc:betaGal beta-1,3-N-acetylglucosaminyltransferase 7	-0.198955	0.0374783	1.10511e-07	0	--	--	--	--	--
115	ENSG00000160862	AZGP1	7	99966720	99976157	NO	Zinc-alpha-2-glycoprotein	0.299179	0.0460848	8.4748e-11	4	0.0194964	0.374155	--	--	--
116	ENSG00000160972	PPP1R16A	8	144477969	144502121	YES	Protein phosphatase 1 regulatory subunit 16A	0.214159	0.0430246	6.43753e-07	0	--	--	--	--	--
117	ENSG00000161243	FBXO27	19	38990714	39032785	YES	F-box only protein 27	0.228676	0.0418353	4.60071e-08	274	0.341137	0.0251669	3	0.066528	0.425411
118	ENSG00000161638	ITGA5	12	54395261	54419460	YES	Integrin alpha-5	-0.233605	0.0400979	5.68148e-09	0	--	--	--	--	--
119	ENSG00000161921	CXCL16	17	4733526	4739922	YES	C-X-C motif chemokine 16	-0.192809	0.0394996	1.0539e-06	20	0.0495975	0.214263	--	--	--
120	ENSG00000162174	ASRGL1	11	62337448	62393412	NO	Isoaspartyl peptidase/L-asparaginase	-0.212778	0.0420667	4.2343e-07	17	0.114245	0.202307	--	--	--
121	ENSG00000163050	COQ8A	1	226897536	226987545	YES	Atypical kinase COQ8A, mitochondrial	0.217697	0.038058	1.06443e-08	128	0.223671	0.0611767	--	--	--
122	ENSG00000163106	HPGDS	4	94298535	94342876	YES	Hematopoietic prostaglandin D synthase	-0.180994	0.0376711	1.55063e-06	36	0.0780913	0.275418	--	--	--
123	ENSG00000163541	SUCLG1	2	84423523	84460045	YES	Succinate--CoA ligase [ADP/GDP-forming] subunit alpha, mitochondrial	0.240568	0.0476987	4.57118e-07	0	--	--	--	--	--
124	ENSG00000163565	IFI16	1	158999968	159055155	NO	Gamma-interferon-inducible protein 16	-0.220359	0.0388625	1.42609e-08	90	0.0153157	0.437384	--	--	--
125	ENSG00000163792	TCF23	2	27149004	27156974	YES	Transcription factor 23	-0.218779	0.0397921	3.83997e-08	0	--	--	--	--	--
126	ENSG00000163814	CDCP1	3	45082278	45146422	YES	CUB domain-containing protein 1	-0.190284	0.0393492	1.32619e-06	63	0.117612	0.996423	--	--	--
127	ENSG00000164023	SGMS2	4	107824563	107915047	YES	Phosphatidylcholine:ceramide cholinephosphotransferase 2	-0.185081	0.0382488	1.30579e-06	0	--	--	--	--	--
128	ENSG00000164038	SLC9B2	4	103019868	103085829	YES	Sodium/hydrogen exchanger 9B2	-0.207799	0.0396872	1.64161e-07	0	--	--	--	--	--
129	ENSG00000164181	ELOVL7	5	60751791	60844389	YES	Elongation of very long chain fatty acids proteinElongation of very long chain fatty acids protein 7	-0.225835	0.042081	8.02036e-08	0	--	--	--	--	--
130	ENSG00000164611	PTTG1	5	160421822	160428744	YES	Securin	-0.187693	0.0391331	1.6164e-06	23	0.01664	0.319878	--	--	--
131	ENSG00000165028	NIPSNAP3B	9	104764157	104777457	NO	Protein NipSnap homolog 3B	0.206348	0.0405738	3.66208e-07	16	0.0789798	0.276963	--	--	--
132	ENSG00000165323	FAT3	11	92352096	92896470	YES	Protocadherin Fat 3	0.260347	0.0481469	6.39684e-08	0	--	--	--	--	--
133	ENSG00000165730	STOX1	10	68827541	68895432	YES	Storkhead-box protein 1	0.246196	0.0379955	9.19555e-11	416	0.509496	0.0610558	--	--	--
134	ENSG00000166123	GPT2	16	46884378	46931297	YES	Alanine aminotransferase 2	0.203504	0.0406559	5.57099e-07	0	--	--	--	--	--
135	ENSG00000166165	CKB	14	103519659	103523111	NO	Creatine kinase B-type	0.218621	0.0392334	2.51365e-08	10	0.079206	0.191804	--	--	--
136	ENSG00000166183	ASPG	14	104085679	104115581	NO	60 kDa lysophospholipase	0.26327	0.0451242	5.40037e-09	40	0.108171	0.00147674	1	0.000758816	0.430357
137	ENSG00000166347	CYB5A	18	74250847	74292016	YES	Cytochrome b5	0.22041	0.0429408	2.85367e-07	131	0.15131	0.988099	--	--	--
138	ENSG00000166401	SERPINB8	18	63969925	64005667	YES	Serpin B8	-0.225981	0.0397561	1.31432e-08	83	0.144411	0.847326	--	--	--
139	ENSG00000166557	TMED3	15	79311062	79427432	YES	Transmembrane emp24 domain-containing protein 3	-0.211233	0.0413847	3.32315e-07	10	0.0200586	0.0129543	0	--	--
140	ENSG00000166816	LDHD	16	75111860	75116771	YES	Probable D-lactate dehydrogenase, mitochondrial	0.263941	0.0404391	6.71537e-11	3	0.00818896	0.984348	--	--	--
141	ENSG00000166823	MESP1	15	89748661	89751310	YES	Mesoderm posterior protein 1	0.247464	0.0457578	6.36871e-08	0	--	--	--	--	--
142	ENSG00000167157	PRRX2	9	129665641	129722674	YES	Paired mesoderm homeobox protein 2	-0.207013	0.0373143	2.89249e-08	13	0.0282561	0.430177	--	--	--
143	ENSG00000167641	PPP1R14A	19	38251237	38256591	YES	Protein phosphatase 1 regulatory subunit 14A	0.217582	0.0408663	1.01381e-07	14	0.0841239	0.422059	--	--	--
144	ENSG00000167701	GPT	8	144502973	144507174	NO	Alanine aminotransferase 1	0.228648	0.0399445	1.03967e-08	0	--	--	--	--	--
145	ENSG00000168077	SCARA3	8	27633868	27676776	YES	Scavenger receptor class A member 3	-0.240275	0.0377326	1.91715e-10	81	0.249494	0.0640725	--	--	--
146	ENSG00000168398	BDKRB2	14	96204679	96244166	YES	B2 bradykinin receptor	-0.197712	0.0386496	3.12939e-07	0	--	--	--	--	--
147	ENSG00000169710	FASN	17	82078338	82098332	NO	Fatty acid synthase	0.215946	0.0420031	2.72993e-07	0	--	--	--	--	--
148	ENSG00000169738	DCXR	17	82035136	82037732	YES	L-xylulose reductase	0.225927	0.0404658	2.36181e-08	48	0.159118	0.177947	--	--	--
149	ENSG00000170017	ALCAM	3	105366909	105576900	NO	CD166 antigen	-0.214313	0.0390623	4.10122e-08	0	--	--	--	--	--
150	ENSG00000171094	ALK	2	29192774	29921566	NO	ALK tyrosine kinase receptorTyrosine-protein kinase receptor	0.204102	0.0392553	1.99991e-07	9	0.0272161	0.963488	--	--	--
151	ENSG00000171812	COL8A2	1	36095236	36125220	YES	Collagen alpha-2(VIII) chain	-0.219691	0.0388833	1.60451e-08	0	--	--	--	--	--
152	ENSG00000171860	C3AR1	12	8058302	8066471	NO	C3a anaphylatoxin chemotactic receptor	-0.195311	0.0392591	6.52739e-07	56	0.290376	0.962808	--	--	--
153	ENSG00000172057	ORMDL3	17	39921041	39927601	YES	ORM1-like protein 3	0.238884	0.039103	1.00198e-09	145	0.338541	0.297556	--	--	--
154	ENSG00000172425	TTC36	11	118527472	118531197	YES	Tetratricopeptide repeat protein 36	0.194616	0.038255	3.63121e-07	0	--	--	--	--	--
155	ENSG00000173660	UQCRH	1	46303631	46316776	NO	Cytochrome b-c1 complex subunit 6, mitochondrial	0.257785	0.0503552	3.0661e-07	35	0.116291	0.600183	--	--	--
156	ENSG00000174175	SELP	1	169588849	169630193	NO	P-selectin	-0.19799	0.0395349	5.50048e-07	214	0.264798	0.22733	--	--	--
157	ENSG00000174600	CMKLR1	12	108288044	108339341	NO	Chemokine-like receptor 1	-0.19795	0.0401788	8.36233e-07	0	--	--	--	--	--
158	ENSG00000175426	PCSK1	5	96390415	96434143	NO	Neuroendocrine convertase 1	-0.202985	0.0395591	2.87914e-07	70	0.245787	0.0763806	--	--	--
159	ENSG00000175445	LPL	8	19901717	19967258	NO	Lipoprotein lipase	0.218216	0.044925	1.18971e-06	92	0.250825	0.894469	--	--	--
160	ENSG00000175471	MCTP1	5	94703741	95284575	YES	Multiple C2 and transmembrane domain-containing protein 1	-0.194688	0.0381206	3.27057e-07	0	--	--	--	--	--
161	ENSG00000175592	FOSL1	11	65892049	65900573	YES	Fos-related antigen 1	-0.21011	0.0377633	2.63872e-08	4	0.0207225	0.806928	--	--	--
162	ENSG00000176171	BNIP3	10	131966455	131981931	YES	BCL2/adenovirus E1B 19 kDa protein-interacting protein 3	0.218022	0.0424338	2.77753e-07	0	--	--	--	--	--
163	ENSG00000176402	GJC3	7	99923269	99929620	YES	Gap junction gamma-3 protein	0.252506	0.037794	2.37142e-11	3	0.015005	0.349217	--	--	--
164	ENSG00000177575	CD163	12	7470813	7503893	YES	Scavenger receptor cysteine-rich type 1 protein M130	-0.190199	0.037373	3.59544e-07	0	--	--	--	--	--
165	ENSG00000177822	TENM3-AS1	4	181874438	182145249	YES	-	0.223223	0.0412061	6.05253e-08	10	0.0529648	0.853391	--	--	--
166	ENSG00000180801	ARSJ	4	113900284	113979727	YES	Arylsulfatase J	-0.211146	0.0399714	1.27491e-07	0	--	--	--	--	--
167	ENSG00000181374	CCL13	17	34356452	34358610	NO	C-C motif chemokine 13	-0.192138	0.0385488	6.21922e-07	4	0.0174359	0.714571	--	--	--
168	ENSG00000181649	PHLDA2	11	2928273	2929455	YES	Pleckstrin homology-like domain family A member 2	-0.254033	0.0380268	2.38337e-11	4	0.00568416	0.677329	--	--	--
169	ENSG00000181856	SLC2A4	17	7281667	7288257	NO	Solute carrier family 2, facilitated glucose transporter member 4	0.249252	0.0419107	2.72739e-09	18	0.0848423	0.826637	--	--	--
170	ENSG00000182118	FAM89A	1	231018958	231040246	YES	Protein FAM89A	0.248815	0.043081	7.67142e-09	85	0.324154	0.00501902	2	0.0393163	0.333247
171	ENSG00000182240	BACE2	21	41167801	41282518	NO	Beta-secretase 2	-0.204371	0.0409011	5.83176e-07	28	0.106925	0.0214321	1	0.00220022	0.296773
172	ENSG00000182648	LINC01006	7	156472196	156640654	YES	-	0.222861	0.0370155	1.73611e-09	6	0.212081	0.19885	--	--	--
173	ENSG00000182836	PLCXD3	5	41306954	41510628	YES	PI-PLC X domain-containing protein 3	-0.222472	0.0415575	8.63353e-08	36	0.224103	0.0262424	0	--	--
174	ENSG00000183160	TMEM119	12	108589846	108598320	YES	Transmembrane protein 119	-0.210894	0.0398281	1.18956e-07	0	--	--	--	--	--
175	ENSG00000183255	PTTG1IP	21	44849585	44873903	YES	Pituitary tumor-transforming gene 1 protein-interacting protein	-0.20929	0.0429231	1.08299e-06	83	0.355029	0.145345	--	--	--
176	ENSG00000183578	TNFAIP8L3	15	51056598	51105276	YES	Tumor necrosis factor alpha-induced protein 8-like protein 3	-0.261064	0.036822	1.34211e-12	1	0.000311052	0.473223	--	--	--
177	ENSG00000184009	ACTG1	17	81509971	81523847	YES	Actin, cytoplasmic 2	-0.200282	0.0401451	6.07077e-07	0	--	--	--	--	--
178	ENSG00000184254	ALDH1A3	15	100877714	100916626	YES	Aldehyde dehydrogenase family 1 member A3	-0.224215	0.0401243	2.29701e-08	0	--	--	--	--	--
179	ENSG00000184500	PROS1	3	93873033	93974066	NO	Vitamin K-dependent protein S	-0.194688	0.0400408	1.16059e-06	122	0.196618	0.0612162	--	--	--
180	ENSG00000184599	FAM19A3	1	112720419	112727235	YES	Protein FAM19A3	-0.195511	0.0397231	8.57297e-07	0	--	--	--	--	--
181	ENSG00000184601	C14orf180	14	104579684	104590515	YES	Nutritionally-regulated adipose and cardiac enriched protein homolog	0.210506	0.0378857	2.75467e-08	10	0.0081432	0.815731	--	--	--
182	ENSG00000185813	PCYT2	17	81900965	81911464	YES	Ethanolamine-phosphate cytidylyltransferase	0.211263	0.0411416	2.82121e-07	0	--	--	--	--	--
183	ENSG00000185818	NAT8L	4	2059512	2069089	YES	N-acetylaspartate synthetase	0.205764	0.0419221	9.18922e-07	0	--	--	--	--	--
184	ENSG00000186205	MARC1	1	220786759	220819657	YES	Mitochondrial amidoxime-reducing component 1	0.2962	0.0471262	3.27342e-10	0	--	--	--	--	--
185	ENSG00000186369	LINC00643	14	62114353	62130962	YES	-	0.256717	0.0407236	2.90273e-10	0	--	--	--	--	--
186	ENSG00000186458	DEFB132	20	257736	261096	YES	Beta-defensin 132	0.263394	0.0525257	5.31509e-07	0	--	--	--	--	--
187	ENSG00000186818	LILRB4	19	54643889	54670359	YES	Leukocyte immunoglobulin-like receptor subfamily B member 4	-0.207704	0.0386093	7.46347e-08	12	0.048707	0.763148	--	--	--
188	ENSG00000187474	FPR3	19	51795163	51826189	YES	N-formyl peptide receptor 3	-0.185895	0.0374828	7.0686e-07	40	0.193117	0.849469	--	--	--
189	ENSG00000187955	COL14A1	8	120059780	120372036	YES	Collagen alpha-1(XIV) chain	-0.226698	0.0462055	9.28076e-07	0	--	--	--	--	--
190	ENSG00000188483	IER5L	9	129175552	129178262	YES	Immediate early response gene 5-like protein	-0.20015	0.0390102	2.88648e-07	0	--	--	--	--	--
191	ENSG00000189077	TMEM120A	7	75986837	75994659	YES	Transmembrane protein 120A	0.239025	0.0448091	9.59142e-08	57	0.0271697	0.247248	--	--	--
192	ENSG00000196154	S100A4	1	153543613	153550136	NO	Protein S100-A4	-0.199788	0.0412119	1.24822e-06	4	0.0241134	0.408003	--	--	--
193	ENSG00000196353	CPNE4	3	131533555	132285410	NO	Copine-4	0.201369	0.0395872	3.64314e-07	16	0.0293626	0.664872	--	--	--
194	ENSG00000204717	-	2	94795808	94806452	YES	-	0.207991	0.0427696	1.15583e-06	0	--	--	--	--	--
195	ENSG00000204934	ATP6V0E2-AS1	7	149867697	149880610	YES	-	0.226622	0.0408985	3.0061e-08	99	0.415519	0.0464737	0	--	--
196	ENSG00000206567	AC022007.1	3	10006418	10011209	YES	-	0.194638	0.0405221	1.56101e-06	0	--	--	--	--	--
197	ENSG00000213088	ACKR1	1	159203307	159206500	NO	Atypical chemokine receptor 1	-0.226498	0.0431017	1.4805e-07	0	--	--	--	--	--
198	ENSG00000213694	S1PR3	9	88991447	89005010	YES	Sphingosine 1-phosphate receptor 3	-0.204752	0.0395378	2.23514e-07	0	--	--	--	--	--
199	ENSG00000223564	CYP4F32P	2	94759259	94760279	YES	-	0.250842	0.0427331	4.35855e-09	0	--	--	--	--	--
200	ENSG00000224420	ADM5	19	49688664	49690575	YES	Putative adrenomedullin-5-like protein	-0.226903	0.0433227	1.62762e-07	7	0.0145375	0.489583	--	--	--
201	ENSG00000225180	PVALEF	17	81165507	81183164	YES	-	0.270169	0.0481282	1.98249e-08	0	--	--	--	--	--
202	ENSG00000229089	ANKRD20A8P	2	94811046	94857282	YES	-	0.22309	0.0403917	3.32935e-08	0	--	--	--	--	--
203	ENSG00000232502	AC073464.1	2	94760774	94761116	YES	-	0.257233	0.0419757	8.89064e-10	0	--	--	--	--	--
204	ENSG00000232821	AC003986.2	7	19112474	19114271	YES	-	0.220256	0.0420406	1.61334e-07	0	--	--	--	--	--
205	ENSG00000234884	AL022329.1	22	25561117	25564462	YES	-	0.220639	0.0402858	4.32966e-08	0	--	--	--	--	--
206	ENSG00000240370	RPL13P5	12	6873389	6884741	YES	-	-0.183674	0.0378816	1.24312e-06	12	0.123394	0.129018	--	--	--
207	ENSG00000242268	LINC02082	3	168903366	168921996	YES	-	0.194803	0.0380307	3.01876e-07	0	--	--	--	--	--
208	ENSG00000246022	ALDH1L1-AS2	3	126180065	126210169	YES	-	0.280483	0.038791	4.80838e-13	53	0.0927292	0.855791	--	--	--
209	ENSG00000249487	LINC01586	15	88585566	88605110	YES	-	0.246474	0.0491188	5.2236e-07	0	--	--	--	--	--
210	ENSG00000250266	LINC01612	4	170273919	170283079	YES	-	0.197759	0.0390841	4.19648e-07	14	0.0202446	0.944039	--	--	--
211	ENSG00000255650	FAM222A-AS1	12	109734166	109773508	YES	-	0.225988	0.0420418	7.64539e-08	0	--	--	--	--	--
212	ENSG00000259441	MRPL15P1	15	89752296	89753493	YES	-	0.207463	0.0413197	5.14248e-07	0	--	--	--	--	--
213	ENSG00000264968	AC090844.2	17	39927742	39939601	YES	-	0.184292	0.0383715	1.56431e-06	193	0.669474	0.309102	--	--	--
214	ENSG00000267714	CTD-2540B15.6	19	33217817	33221170	YES	-	0.235236	0.0441948	1.02241e-07	1	0.00168424	0.710588	--	--	--
215	ENSG00000275385	CCL18	17	36064280	36072032	YES	C-C motif chemokine 18	-0.202954	0.0391156	2.11904e-07	0	--	--	--	--	--
